# Supplementary material for: Long-term dynamics of tropical heath forests in Brunei Darussalam: forest structure, tree demography and community reassembly over 30 years
Source: Biodivers Data J. 2026 Jun 30;14:e194507. doi: 10.3897/BDJ.14.e194507 (PMC13342929; doi:10.3897/BDJ.14.e194507)
Supplement: Supplementary material 2 — Tree species checklist, metadata and supporting documentation for the Bukit Sawat and Badas permanent heath forest plots (1992 and 2022 censuses) [file bdj-14-e194507-s002.zip]

Archive with 4 entries (3 files):
- Table 2/
- Table 2/Checklist dataset.csv
- Table 2/Data dictionary.csv
- Table 2/README.txt
