# Supplementary material for: Long-term dynamics of tropical heath forests in Brunei Darussalam: forest structure, tree demography and community reassembly over 30 years
Source: Biodivers Data J. 2026 Jun 30;14:e194507. doi: 10.3897/BDJ.14.e194507 (PMC13342929; doi:10.3897/BDJ.14.e194507)
Supplement: Supplementary material 2 — Tree species checklist, metadata and supporting documentation for the Bukit Sawat and Badas permanent heath forest plots (1992 and 2022 censuses) [file bdj-14-e194507-s002.zip › Table 2/Checklist dataset.csv]

record_id	family	genus	specific_epithet	scientific_name	taxon_author	taxon_rank	identification_level	morphospecies_code	site_code	site_name	census_year	abundance	iucn_status	endemic_borneo	distribution_text
1	Anacardiaceae	Bouea	oppositifolia	Bouea oppositifolia	(Roxb.) Meisn.	species	species	NA	BS	Bukit Sawat	1992	2	LC	N	Andaman Is., Bangladesh, Borneo, Cambodia, China South-Central, Laos, Malaya, Myanmar, Sumatera, Thailand, Vietnam
2	Anacardiaceae	Bouea	oppositifolia	Bouea oppositifolia	(Roxb.) Meisn.	species	species	NA	BS	Bukit Sawat	2022	2	LC	N	Andaman Is., Bangladesh, Borneo, Cambodia, China South-Central, Laos, Malaya, Myanmar, Sumatera, Thailand, Vietnam
3	Anacardiaceae	Bouea	oppositifolia	Bouea oppositifolia	(Roxb.) Meisn.	species	species	NA	BD	Badas	1992	10	LC	N	Andaman Is., Bangladesh, Borneo, Cambodia, China South-Central, Laos, Malaya, Myanmar, Sumatera, Thailand, Vietnam
4	Anacardiaceae	Bouea	oppositifolia	Bouea oppositifolia	(Roxb.) Meisn.	species	species	NA	BD	Badas	2022	8	LC	N	Andaman Is., Bangladesh, Borneo, Cambodia, China South-Central, Laos, Malaya, Myanmar, Sumatera, Thailand, Vietnam
5	Anacardiaceae	Gluta	aptera	Gluta aptera	(King) Ding Hou	species	species	NA	BS	Bukit Sawat	1992	36	LC	N	Borneo, Malaya, Sumatera
6	Anacardiaceae	Gluta	aptera	Gluta aptera	(King) Ding Hou	species	species	NA	BS	Bukit Sawat	2022	21	LC	N	Borneo, Malaya, Sumatera
7	Anacardiaceae	Gluta	aptera	Gluta aptera	(King) Ding Hou	species	species	NA	BD	Badas	1992	3	LC	N	Borneo, Malaya, Sumatera
8	Anacardiaceae	Gluta	aptera	Gluta aptera	(King) Ding Hou	species	species	NA	BD	Badas	2022	3	LC	N	Borneo, Malaya, Sumatera
9	Anacardiaceae	Gluta	beccarii	Gluta beccarii	(Engl.) Ding Hou	species	species	NA	BS	Bukit Sawat	1992	43	NT	N	Borneo, Malaya
10	Anacardiaceae	Gluta	beccarii	Gluta beccarii	(Engl.) Ding Hou	species	species	NA	BS	Bukit Sawat	2022	27	NT	N	Borneo, Malaya
11	Anacardiaceae	Gluta	beccarii	Gluta beccarii	(Engl.) Ding Hou	species	species	NA	BD	Badas	1992	2	NT	N	Borneo, Malaya
12	Anacardiaceae	Gluta	beccarii	Gluta beccarii	(Engl.) Ding Hou	species	species	NA	BD	Badas	2022	0	NT	N	Borneo, Malaya
13	Anacardiaceae	Mangifera	khoonmengiana	Mangifera khoonmengiana	Kochummen	species	species	NA	BS	Bukit Sawat	1992	0	EN	Y	Borneo
14	Anacardiaceae	Mangifera	khoonmengiana	Mangifera khoonmengiana	Kochummen	species	species	NA	BS	Bukit Sawat	2022	4	EN	Y	Borneo
15	Anacardiaceae	Mangifera	khoonmengiana	Mangifera khoonmengiana	Kochummen	species	species	NA	BD	Badas	1992	0	EN	Y	Borneo
16	Anacardiaceae	Mangifera	khoonmengiana	Mangifera khoonmengiana	Kochummen	species	species	NA	BD	Badas	2022	3	EN	Y	Borneo
17	Anacardiaceae	Mangifera	torquenda	Mangifera torquenda	Kosterm.	species	species	NA	BS	Bukit Sawat	1992	3	NE	Y	Borneo
18	Anacardiaceae	Mangifera	torquenda	Mangifera torquenda	Kosterm.	species	species	NA	BS	Bukit Sawat	2022	0	NE	Y	Borneo
19	Anacardiaceae	Mangifera	torquenda	Mangifera torquenda	Kosterm.	species	species	NA	BD	Badas	1992	0	NE	Y	Borneo
20	Anacardiaceae	Mangifera	torquenda	Mangifera torquenda	Kosterm.	species	species	NA	BD	Badas	2022	0	NE	Y	Borneo
21	Anacardiaceae	Parishia	maingayi	Parishia maingayi	Hook.f.	species	species	NA	BS	Bukit Sawat	1992	2	NT	N	Borneo, Malaya, Philippines, Sumatera
22	Anacardiaceae	Parishia	maingayi	Parishia maingayi	Hook.f.	species	species	NA	BS	Bukit Sawat	2022	7	NT	N	Borneo, Malaya, Philippines, Sumatera
23	Anacardiaceae	Parishia	maingayi	Parishia maingayi	Hook.f.	species	species	NA	BD	Badas	1992	4	NT	N	Borneo, Malaya, Philippines, Sumatera
24	Anacardiaceae	Parishia	maingayi	Parishia maingayi	Hook.f.	species	species	NA	BD	Badas	2022	4	NT	N	Borneo, Malaya, Philippines, Sumatera
25	Anacardiaceae	Swintonia	schwenkii	Swintonia schwenkii	(Teijsm. & Binn.) Teijsm. & Binn.	species	species	NA	BS	Bukit Sawat	1992	2	NE	N	Borneo, Cambodia, Malaya, Myanmar, Sumatera, Thailand, Vietnam
26	Anacardiaceae	Swintonia	schwenkii	Swintonia schwenkii	(Teijsm. & Binn.) Teijsm. & Binn.	species	species	NA	BS	Bukit Sawat	2022	1	NE	N	Borneo, Cambodia, Malaya, Myanmar, Sumatera, Thailand, Vietnam
27	Anacardiaceae	Swintonia	schwenkii	Swintonia schwenkii	(Teijsm. & Binn.) Teijsm. & Binn.	species	species	NA	BD	Badas	1992	0	NE	N	Borneo, Cambodia, Malaya, Myanmar, Sumatera, Thailand, Vietnam
28	Anacardiaceae	Swintonia	schwenkii	Swintonia schwenkii	(Teijsm. & Binn.) Teijsm. & Binn.	species	species	NA	BD	Badas	2022	0	NE	N	Borneo, Cambodia, Malaya, Myanmar, Sumatera, Thailand, Vietnam
29	Anisophyllaceae	Combretocarpus	rotundatus	Combretocarpus rotundatus	(Miq.) Danser	species	species	NA	BS	Bukit Sawat	1992	0	LC	N	Borneo, Malaya, Sumatera
30	Anisophyllaceae	Combretocarpus	rotundatus	Combretocarpus rotundatus	(Miq.) Danser	species	species	NA	BS	Bukit Sawat	2022	1	LC	N	Borneo, Malaya, Sumatera
31	Anisophyllaceae	Combretocarpus	rotundatus	Combretocarpus rotundatus	(Miq.) Danser	species	species	NA	BD	Badas	1992	0	LC	N	Borneo, Malaya, Sumatera
32	Anisophyllaceae	Combretocarpus	rotundatus	Combretocarpus rotundatus	(Miq.) Danser	species	species	NA	BD	Badas	2022	0	LC	N	Borneo, Malaya, Sumatera
33	Annonaceae	Drepananthus	biovulatus	Drepananthus biovulatus	(Boerl.) Survesw. & R.M.K.Saunders	species	species	NA	BS	Bukit Sawat	1992	1	LC	Y	Borneo
34	Annonaceae	Drepananthus	biovulatus	Drepananthus biovulatus	(Boerl.) Survesw. & R.M.K.Saunders	species	species	NA	BS	Bukit Sawat	2022	4	LC	Y	Borneo
35	Annonaceae	Drepananthus	biovulatus	Drepananthus biovulatus	(Boerl.) Survesw. & R.M.K.Saunders	species	species	NA	BD	Badas	1992	1	LC	Y	Borneo
36	Annonaceae	Drepananthus	biovulatus	Drepananthus biovulatus	(Boerl.) Survesw. & R.M.K.Saunders	species	species	NA	BD	Badas	2022	0	LC	Y	Borneo
37	Annonaceae	Goniothalamus	andersonii	Goniothalamus andersonii	J.Sinclair	species	species	NA	BS	Bukit Sawat	1992	1	NE	Y	Borneo
38	Annonaceae	Goniothalamus	andersonii	Goniothalamus andersonii	J.Sinclair	species	species	NA	BS	Bukit Sawat	2022	1	NE	Y	Borneo
39	Annonaceae	Goniothalamus	andersonii	Goniothalamus andersonii	J.Sinclair	species	species	NA	BD	Badas	1992	0	NE	Y	Borneo
40	Annonaceae	Goniothalamus	andersonii	Goniothalamus andersonii	J.Sinclair	species	species	NA	BD	Badas	2022	0	NE	Y	Borneo
41	Annonaceae	Maasia	glauca	Maasia glauca	(Hassk.) Mols, Kessler & Rogstad	species	species	NA	BS	Bukit Sawat	1992	0	LC	N	Andaman Is., Borneo, Jawa, Malaya, Maluku, New Guinea, Nicobar Is., Philippines, Sulawesi, Sumatera, Thailand
42	Annonaceae	Maasia	glauca	Maasia glauca	(Hassk.) Mols, Kessler & Rogstad	species	species	NA	BS	Bukit Sawat	2022	4	LC	N	Andaman Is., Borneo, Jawa, Malaya, Maluku, New Guinea, Nicobar Is., Philippines, Sulawesi, Sumatera, Thailand
43	Annonaceae	Maasia	glauca	Maasia glauca	(Hassk.) Mols, Kessler & Rogstad	species	species	NA	BD	Badas	1992	0	LC	N	Andaman Is., Borneo, Jawa, Malaya, Maluku, New Guinea, Nicobar Is., Philippines, Sulawesi, Sumatera, Thailand
44	Annonaceae	Maasia	glauca	Maasia glauca	(Hassk.) Mols, Kessler & Rogstad	species	species	NA	BD	Badas	2022	0	LC	N	Andaman Is., Borneo, Jawa, Malaya, Maluku, New Guinea, Nicobar Is., Philippines, Sulawesi, Sumatera, Thailand
45	Annonaceae	Maasia	hypoleuca	Maasia hypoleuca	(Hook.f. & Thomson) Mols, Kessler & Rogstad	species	species	NA	BS	Bukit Sawat	1992	1	LC	N	Borneo, Malaya, Sumatera, Thailand
46	Annonaceae	Maasia	hypoleuca	Maasia hypoleuca	(Hook.f. & Thomson) Mols, Kessler & Rogstad	species	species	NA	BS	Bukit Sawat	2022	2	LC	N	Borneo, Malaya, Sumatera, Thailand
47	Annonaceae	Maasia	hypoleuca	Maasia hypoleuca	(Hook.f. & Thomson) Mols, Kessler & Rogstad	species	species	NA	BD	Badas	1992	1	LC	N	Borneo, Malaya, Sumatera, Thailand
48	Annonaceae	Maasia	hypoleuca	Maasia hypoleuca	(Hook.f. & Thomson) Mols, Kessler & Rogstad	species	species	NA	BD	Badas	2022	0	LC	N	Borneo, Malaya, Sumatera, Thailand
49	Annonaceae	Maasia	sumatrana	Maasia sumatrana	(Miq.) Mols, Kessler & Rogstad	species	species	NA	BS	Bukit Sawat	1992	16	LC	N	Borneo, Malaya, Myanmar, Sumatera
50	Annonaceae	Maasia	sumatrana	Maasia sumatrana	(Miq.) Mols, Kessler & Rogstad	species	species	NA	BS	Bukit Sawat	2022	16	LC	N	Borneo, Malaya, Myanmar, Sumatera
51	Annonaceae	Maasia	sumatrana	Maasia sumatrana	(Miq.) Mols, Kessler & Rogstad	species	species	NA	BD	Badas	1992	0	LC	N	Borneo, Malaya, Myanmar, Sumatera
52	Annonaceae	Maasia	sumatrana	Maasia sumatrana	(Miq.) Mols, Kessler & Rogstad	species	species	NA	BD	Badas	2022	0	LC	N	Borneo, Malaya, Myanmar, Sumatera
53	Annonaceae	Manoon	sp.1	Manoon sp.1	NA	genus	morphospecies	sp1	BS	Bukit Sawat	1992	0	NA	NA	NA
54	Annonaceae	Manoon	sp.1	Manoon sp.1	NA	genus	morphospecies	sp1	BS	Bukit Sawat	2022	2	NA	NA	NA
55	Annonaceae	Manoon	sp.1	Manoon sp.1	NA	genus	morphospecies	sp1	BD	Badas	1992	0	NA	NA	NA
56	Annonaceae	Manoon	sp.1	Manoon sp.1	NA	genus	morphospecies	sp1	BD	Badas	2022	0	NA	NA	NA
57	Annonaceae	Mezzettia	havilandii	Mezzettia havilandii	(Boerl.) Ridl.	species	species	NA	BS	Bukit Sawat	1992	0	NE	Y	Borneo
58	Annonaceae	Mezzettia	havilandii	Mezzettia havilandii	(Boerl.) Ridl.	species	species	NA	BS	Bukit Sawat	2022	1	NE	Y	Borneo
59	Annonaceae	Mezzettia	havilandii	Mezzettia havilandii	(Boerl.) Ridl.	species	species	NA	BD	Badas	1992	0	NE	Y	Borneo
60	Annonaceae	Mezzettia	havilandii	Mezzettia havilandii	(Boerl.) Ridl.	species	species	NA	BD	Badas	2022	0	NE	Y	Borneo
61	Annonaceae	Mezzettia	umbellata	Mezzettia umbellata	Becc.	species	species	NA	BS	Bukit Sawat	1992	21	VU	N	Borneo, Malaya
62	Annonaceae	Mezzettia	umbellata	Mezzettia umbellata	Becc.	species	species	NA	BS	Bukit Sawat	2022	16	VU	N	Borneo, Malaya
63	Annonaceae	Mezzettia	umbellata	Mezzettia umbellata	Becc.	species	species	NA	BD	Badas	1992	2	VU	N	Borneo, Malaya
64	Annonaceae	Mezzettia	umbellata	Mezzettia umbellata	Becc.	species	species	NA	BD	Badas	2022	6	VU	N	Borneo, Malaya
65	Annonaceae	Xylopia	caudata	Xylopia caudata	Hook.f. & Thomson	species	species	NA	BS	Bukit Sawat	1992	0	NE	N	Borneo, Malaya, Sumatera
66	Annonaceae	Xylopia	caudata	Xylopia caudata	Hook.f. & Thomson	species	species	NA	BS	Bukit Sawat	2022	0	NE	N	Borneo, Malaya, Sumatera
67	Annonaceae	Xylopia	caudata	Xylopia caudata	Hook.f. & Thomson	species	species	NA	BD	Badas	1992	1	NE	N	Borneo, Malaya, Sumatera
68	Annonaceae	Xylopia	caudata	Xylopia caudata	Hook.f. & Thomson	species	species	NA	BD	Badas	2022	1	NE	N	Borneo, Malaya, Sumatera
69	Annonaceae	Xylopia	coriifolia	Xylopia coriifolia	Ridl.	species	species	NA	BS	Bukit Sawat	1992	7	VU	Y	Borneo
70	Annonaceae	Xylopia	coriifolia	Xylopia coriifolia	Ridl.	species	species	NA	BS	Bukit Sawat	2022	3	VU	Y	Borneo
71	Annonaceae	Xylopia	coriifolia	Xylopia coriifolia	Ridl.	species	species	NA	BD	Badas	1992	0	VU	Y	Borneo
72	Annonaceae	Xylopia	coriifolia	Xylopia coriifolia	Ridl.	species	species	NA	BD	Badas	2022	0	VU	Y	Borneo
73	Annonaceae	Xylopia	ferruginea	Xylopia ferruginea	(Hook.f. & Thomson) Baill.	species	species	NA	BS	Bukit Sawat	1992	0	LC	N	Borneo, Malaya, Sumatera, Thailand
74	Annonaceae	Xylopia	ferruginea	Xylopia ferruginea	(Hook.f. & Thomson) Baill.	species	species	NA	BS	Bukit Sawat	2022	7	LC	N	Borneo, Malaya, Sumatera, Thailand
75	Annonaceae	Xylopia	ferruginea	Xylopia ferruginea	(Hook.f. & Thomson) Baill.	species	species	NA	BD	Badas	1992	0	LC	N	Borneo, Malaya, Sumatera, Thailand
76	Annonaceae	Xylopia	ferruginea	Xylopia ferruginea	(Hook.f. & Thomson) Baill.	species	species	NA	BD	Badas	2022	0	LC	N	Borneo, Malaya, Sumatera, Thailand
77	Annonaceae	Xylopia	lanceola	Xylopia lanceola	Ridl.	species	species	NA	BS	Bukit Sawat	1992	3	LC	Y	Borneo
78	Annonaceae	Xylopia	lanceola	Xylopia lanceola	Ridl.	species	species	NA	BS	Bukit Sawat	2022	0	LC	Y	Borneo
79	Annonaceae	Xylopia	lanceola	Xylopia lanceola	Ridl.	species	species	NA	BD	Badas	1992	0	LC	Y	Borneo
80	Annonaceae	Xylopia	lanceola	Xylopia lanceola	Ridl.	species	species	NA	BD	Badas	2022	0	LC	Y	Borneo
81	Annonaceae	Xylopia	malayana	Xylopia malayana	Hook.f. & Thomson	species	species	NA	BS	Bukit Sawat	1992	2	LC	N	Borneo, Lesser Sunda Is., Malaya, Sumatera
82	Annonaceae	Xylopia	malayana	Xylopia malayana	Hook.f. & Thomson	species	species	NA	BS	Bukit Sawat	2022	2	LC	N	Borneo, Lesser Sunda Is., Malaya, Sumatera
83	Annonaceae	Xylopia	malayana	Xylopia malayana	Hook.f. & Thomson	species	species	NA	BD	Badas	1992	2	LC	N	Borneo, Lesser Sunda Is., Malaya, Sumatera
84	Annonaceae	Xylopia	malayana	Xylopia malayana	Hook.f. & Thomson	species	species	NA	BD	Badas	2022	0	LC	N	Borneo, Lesser Sunda Is., Malaya, Sumatera
85	Annonaceae	Xylopia	sp.1	Xylopia sp.1	NA	genus	morphospecies	sp1	BS	Bukit Sawat	1992	0	NA	NA	NA
86	Annonaceae	Xylopia	sp.1	Xylopia sp.1	NA	genus	morphospecies	sp1	BS	Bukit Sawat	2022	1	NA	NA	NA
87	Annonaceae	Xylopia	sp.1	Xylopia sp.1	NA	genus	morphospecies	sp1	BD	Badas	1992	0	NA	NA	NA
88	Annonaceae	Xylopia	sp.1	Xylopia sp.1	NA	genus	morphospecies	sp1	BD	Badas	2022	0	NA	NA	NA
89	Annonaceae	Xylopia	sp.2	Xylopia sp.2	NA	genus	morphospecies	sp2	BS	Bukit Sawat	1992	0	NA	NA	NA
90	Annonaceae	Xylopia	sp.2	Xylopia sp.2	NA	genus	morphospecies	sp2	BS	Bukit Sawat	2022	2	NA	NA	NA
91	Annonaceae	Xylopia	sp.2	Xylopia sp.2	NA	genus	morphospecies	sp2	BD	Badas	1992	0	NA	NA	NA
92	Annonaceae	Xylopia	sp.2	Xylopia sp.2	NA	genus	morphospecies	sp2	BD	Badas	2022	0	NA	NA	NA
93	Apocynaceae	Alstonia	iwahigensis	Alstonia iwahigensis	Elmer	species	species	NA	BS	Bukit Sawat	1992	0	LC	N	Borneo, Philippines
94	Apocynaceae	Alstonia	iwahigensis	Alstonia iwahigensis	Elmer	species	species	NA	BS	Bukit Sawat	2022	4	LC	N	Borneo, Philippines
95	Apocynaceae	Alstonia	iwahigensis	Alstonia iwahigensis	Elmer	species	species	NA	BD	Badas	1992	0	LC	N	Borneo, Philippines
96	Apocynaceae	Alstonia	iwahigensis	Alstonia iwahigensis	Elmer	species	species	NA	BD	Badas	2022	0	LC	N	Borneo, Philippines
97	Aquifoliaceae	Ilex	wallichii	Ilex wallichii	Hook.f.	species	species	NA	BS	Bukit Sawat	1992	0	LC	N	Borneo, Cambodia, Laos, Malaya, Myanmar, Vietnam
98	Aquifoliaceae	Ilex	wallichii	Ilex wallichii	Hook.f.	species	species	NA	BS	Bukit Sawat	2022	1	LC	N	Borneo, Cambodia, Laos, Malaya, Myanmar, Vietnam
99	Aquifoliaceae	Ilex	wallichii	Ilex wallichii	Hook.f.	species	species	NA	BD	Badas	1992	0	LC	N	Borneo, Cambodia, Laos, Malaya, Myanmar, Vietnam
100	Aquifoliaceae	Ilex	wallichii	Ilex wallichii	Hook.f.	species	species	NA	BD	Badas	2022	0	LC	N	Borneo, Cambodia, Laos, Malaya, Myanmar, Vietnam
101	Aquifoliaceae	Ilex	sclerophylloides	Ilex sclerophylloides	Loes.	species	species	NA	BS	Bukit Sawat	1992	2	NE	N	Malaya
102	Aquifoliaceae	Ilex	sclerophylloides	Ilex sclerophylloides	Loes.	species	species	NA	BS	Bukit Sawat	2022	0	NE	N	Malaya
103	Aquifoliaceae	Ilex	sclerophylloides	Ilex sclerophylloides	Loes.	species	species	NA	BD	Badas	1992	1	NE	N	Malaya
104	Aquifoliaceae	Ilex	sclerophylloides	Ilex sclerophylloides	Loes.	species	species	NA	BD	Badas	2022	0	NE	N	Malaya
105	Araliaceae	Polyscias	diversifolia	Polyscias diversifolia	(Blume) Lowry & G.M.Plunkett	species	species	NA	BS	Bukit Sawat	1992	1	LC	N	Andaman Is., Borneo, Cambodia, Jawa, Lesser Sunda Is., Malaya, Nicobar Is., Sulawesi, Sumatera, Thailand, Vietnam
106	Araliaceae	Polyscias	diversifolia	Polyscias diversifolia	(Blume) Lowry & G.M.Plunkett	species	species	NA	BS	Bukit Sawat	2022	1	LC	N	Andaman Is., Borneo, Cambodia, Jawa, Lesser Sunda Is., Malaya, Nicobar Is., Sulawesi, Sumatera, Thailand, Vietnam
107	Araliaceae	Polyscias	diversifolia	Polyscias diversifolia	(Blume) Lowry & G.M.Plunkett	species	species	NA	BD	Badas	1992	1	LC	N	Andaman Is., Borneo, Cambodia, Jawa, Lesser Sunda Is., Malaya, Nicobar Is., Sulawesi, Sumatera, Thailand, Vietnam
108	Araliaceae	Polyscias	diversifolia	Polyscias diversifolia	(Blume) Lowry & G.M.Plunkett	species	species	NA	BD	Badas	2022	9	LC	N	Andaman Is., Borneo, Cambodia, Jawa, Lesser Sunda Is., Malaya, Nicobar Is., Sulawesi, Sumatera, Thailand, Vietnam
109	Araucariaceae	Agathis	borneensis	Agathis borneensis	(Lamb.) Poir.	species	species	NA	BS	Bukit Sawat	1992	36	EN	N	Borneo, Malaya, Sumatera
110	Araucariaceae	Agathis	borneensis	Agathis borneensis	(Lamb.) Poir.	species	species	NA	BS	Bukit Sawat	2022	37	EN	N	Borneo, Malaya, Sumatera
111	Araucariaceae	Agathis	borneensis	Agathis borneensis	(Lamb.) Poir.	species	species	NA	BD	Badas	1992	217	EN	N	Borneo, Malaya, Sumatera
112	Araucariaceae	Agathis	borneensis	Agathis borneensis	(Lamb.) Poir.	species	species	NA	BD	Badas	2022	151	EN	N	Borneo, Malaya, Sumatera
113	Asparagaceae	Dracaena	elliptica	Dracaena elliptica	Thunb. & Dalm.	species	species	NA	BS	Bukit Sawat	1992	1	LC	N	Andaman Is., Assam, Bangladesh, Borneo, Cambodia, China South-Central, China Southeast, India, Jawa, Laos, Malaya, Myanmar, Nicobar Is., Sumatera, Thailand, Vietnam
114	Asparagaceae	Dracaena	elliptica	Dracaena elliptica	Thunb. & Dalm.	species	species	NA	BS	Bukit Sawat	2022	0	LC	N	Andaman Is., Assam, Bangladesh, Borneo, Cambodia, China South-Central, China Southeast, India, Jawa, Laos, Malaya, Myanmar, Nicobar Is., Sumatera, Thailand, Vietnam
115	Asparagaceae	Dracaena	elliptica	Dracaena elliptica	Thunb. & Dalm.	species	species	NA	BD	Badas	1992	1	LC	N	Andaman Is., Assam, Bangladesh, Borneo, Cambodia, China South-Central, China Southeast, India, Jawa, Laos, Malaya, Myanmar, Nicobar Is., Sumatera, Thailand, Vietnam
116	Asparagaceae	Dracaena	elliptica	Dracaena elliptica	Thunb. & Dalm.	species	species	NA	BD	Badas	2022	0	LC	N	Andaman Is., Assam, Bangladesh, Borneo, Cambodia, China South-Central, China Southeast, India, Jawa, Laos, Malaya, Myanmar, Nicobar Is., Sumatera, Thailand, Vietnam
117	Burseraceae	Canarium	littorale	Canarium littorale	Blume	species	species	NA	BS	Bukit Sawat	1992	2	LC	N	Borneo, Jawa, Laos, Malaya, Myanmar, Sumatera, Thailand, Vietnam
118	Burseraceae	Canarium	littorale	Canarium littorale	Blume	species	species	NA	BS	Bukit Sawat	2022	0	LC	N	Borneo, Jawa, Laos, Malaya, Myanmar, Sumatera, Thailand, Vietnam
119	Burseraceae	Canarium	littorale	Canarium littorale	Blume	species	species	NA	BD	Badas	1992	0	LC	N	Borneo, Jawa, Laos, Malaya, Myanmar, Sumatera, Thailand, Vietnam
120	Burseraceae	Canarium	littorale	Canarium littorale	Blume	species	species	NA	BD	Badas	2022	0	LC	N	Borneo, Jawa, Laos, Malaya, Myanmar, Sumatera, Thailand, Vietnam
121	Burseraceae	Canarium	caudatum	Canarium caudatum	King	species	species	NA	BS	Bukit Sawat	1992	9	LC	N	Borneo, Malaya, Sumatera
122	Burseraceae	Canarium	caudatum	Canarium caudatum	King	species	species	NA	BS	Bukit Sawat	2022	6	LC	N	Borneo, Malaya, Sumatera
123	Burseraceae	Canarium	caudatum	Canarium caudatum	King	species	species	NA	BD	Badas	1992	77	LC	N	Borneo, Malaya, Sumatera
124	Burseraceae	Canarium	caudatum	Canarium caudatum	King	species	species	NA	BD	Badas	2022	79	LC	N	Borneo, Malaya, Sumatera
125	Burseraceae	Dacryodes	incurvata	Dacryodes incurvata	(Engl.) H.J.Lam	species	species	NA	BS	Bukit Sawat	1992	18	LC	N	Borneo, Malaya, Philippines, Sumatera
126	Burseraceae	Dacryodes	incurvata	Dacryodes incurvata	(Engl.) H.J.Lam	species	species	NA	BS	Bukit Sawat	2022	9	LC	N	Borneo, Malaya, Philippines, Sumatera
127	Burseraceae	Dacryodes	incurvata	Dacryodes incurvata	(Engl.) H.J.Lam	species	species	NA	BD	Badas	1992	2	LC	N	Borneo, Malaya, Philippines, Sumatera
128	Burseraceae	Dacryodes	incurvata	Dacryodes incurvata	(Engl.) H.J.Lam	species	species	NA	BD	Badas	2022	4	LC	N	Borneo, Malaya, Philippines, Sumatera
129	Burseraceae	Dacryodes	macrocarpa	Dacryodes macrocarpa	(King) H.J.Lam	species	species	NA	BS	Bukit Sawat	1992	0	LC	N	Borneo, Malaya, Philippines, Sumatera
130	Burseraceae	Dacryodes	macrocarpa	Dacryodes macrocarpa	(King) H.J.Lam	species	species	NA	BS	Bukit Sawat	2022	1	LC	N	Borneo, Malaya, Philippines, Sumatera
131	Burseraceae	Dacryodes	macrocarpa	Dacryodes macrocarpa	(King) H.J.Lam	species	species	NA	BD	Badas	1992	0	LC	N	Borneo, Malaya, Philippines, Sumatera
132	Burseraceae	Dacryodes	macrocarpa	Dacryodes macrocarpa	(King) H.J.Lam	species	species	NA	BD	Badas	2022	0	LC	N	Borneo, Malaya, Philippines, Sumatera
133	Burseraceae	Dacryodes	sp.1	Dacryodes sp.1	NA	genus	morphospecies	sp1	BS	Bukit Sawat	1992	0	NA	NA	NA
134	Burseraceae	Dacryodes	sp.1	Dacryodes sp.1	NA	genus	morphospecies	sp1	BS	Bukit Sawat	2022	1	NA	NA	NA
135	Burseraceae	Dacryodes	sp.1	Dacryodes sp.1	NA	genus	morphospecies	sp1	BD	Badas	1992	4	NA	NA	NA
136	Burseraceae	Dacryodes	sp.1	Dacryodes sp.1	NA	genus	morphospecies	sp1	BD	Badas	2022	0	NA	NA	NA
137	Burseraceae	Santiria	laevigata	Santiria laevigata	Blume	species	species	NA	BS	Bukit Sawat	1992	0	LC	N	Borneo, Malaya, Philippines, Sulawesi, Sumatera
138	Burseraceae	Santiria	laevigata	Santiria laevigata	Blume	species	species	NA	BS	Bukit Sawat	2022	1	LC	N	Borneo, Malaya, Philippines, Sulawesi, Sumatera
139	Burseraceae	Santiria	laevigata	Santiria laevigata	Blume	species	species	NA	BD	Badas	1992	0	LC	N	Borneo, Malaya, Philippines, Sulawesi, Sumatera
140	Burseraceae	Santiria	laevigata	Santiria laevigata	Blume	species	species	NA	BD	Badas	2022	1	LC	N	Borneo, Malaya, Philippines, Sulawesi, Sumatera
141	Burseraceae	Santiria	rubiginosa	Santiria rubiginosa	Blume	species	species	NA	BS	Bukit Sawat	1992	16	LC	N	Borneo, Malaya, New Guinea, Sumatera
142	Burseraceae	Santiria	rubiginosa	Santiria rubiginosa	Blume	species	species	NA	BS	Bukit Sawat	2022	6	LC	N	Borneo, Malaya, New Guinea, Sumatera
143	Burseraceae	Santiria	rubiginosa	Santiria rubiginosa	Blume	species	species	NA	BD	Badas	1992	2	LC	N	Borneo, Malaya, New Guinea, Sumatera
144	Burseraceae	Santiria	rubiginosa	Santiria rubiginosa	Blume	species	species	NA	BD	Badas	2022	0	LC	N	Borneo, Malaya, New Guinea, Sumatera
145	Calophyllaceae	Calophyllum	ferrugineum	Calophyllum ferrugineum	Ridl.	species	species	NA	BS	Bukit Sawat	1992	51	LC	N	Borneo, Malaya, Sumatera
146	Calophyllaceae	Calophyllum	ferrugineum	Calophyllum ferrugineum	Ridl.	species	species	NA	BS	Bukit Sawat	2022	29	LC	N	Borneo, Malaya, Sumatera
147	Calophyllaceae	Calophyllum	ferrugineum	Calophyllum ferrugineum	Ridl.	species	species	NA	BD	Badas	1992	1	LC	N	Borneo, Malaya, Sumatera
148	Calophyllaceae	Calophyllum	ferrugineum	Calophyllum ferrugineum	Ridl.	species	species	NA	BD	Badas	2022	4	LC	N	Borneo, Malaya, Sumatera
149	Calophyllaceae	Calophyllum	havilandii	Calophyllum havilandii	P.F.Stevens	species	species	NA	BS	Bukit Sawat	1992	1	VU	Y	Borneo
150	Calophyllaceae	Calophyllum	havilandii	Calophyllum havilandii	P.F.Stevens	species	species	NA	BS	Bukit Sawat	2022	0	VU	Y	Borneo
151	Calophyllaceae	Calophyllum	havilandii	Calophyllum havilandii	P.F.Stevens	species	species	NA	BD	Badas	1992	1	VU	Y	Borneo
152	Calophyllaceae	Calophyllum	havilandii	Calophyllum havilandii	P.F.Stevens	species	species	NA	BD	Badas	2022	0	VU	Y	Borneo
153	Calophyllaceae	Calophyllum	nodosum	Calophyllum nodosum	Vesque	species	species	NA	BS	Bukit Sawat	1992	4	LC	N	Borneo, Malaya
154	Calophyllaceae	Calophyllum	nodosum	Calophyllum nodosum	Vesque	species	species	NA	BS	Bukit Sawat	2022	4	LC	N	Borneo, Malaya
155	Calophyllaceae	Calophyllum	nodosum	Calophyllum nodosum	Vesque	species	species	NA	BD	Badas	1992	0	LC	N	Borneo, Malaya
156	Calophyllaceae	Calophyllum	nodosum	Calophyllum nodosum	Vesque	species	species	NA	BD	Badas	2022	3	LC	N	Borneo, Malaya
157	Calophyllaceae	Calophyllum	sclerophyllum	Calophyllum sclerophyllum	Vesque	species	species	NA	BS	Bukit Sawat	1992	16	LC	N	Borneo, Malaya, Sumatera, Thailand
158	Calophyllaceae	Calophyllum	sclerophyllum	Calophyllum sclerophyllum	Vesque	species	species	NA	BS	Bukit Sawat	2022	12	LC	N	Borneo, Malaya, Sumatera, Thailand
159	Calophyllaceae	Calophyllum	sclerophyllum	Calophyllum sclerophyllum	Vesque	species	species	NA	BD	Badas	1992	7	LC	N	Borneo, Malaya, Sumatera, Thailand
160	Calophyllaceae	Calophyllum	sclerophyllum	Calophyllum sclerophyllum	Vesque	species	species	NA	BD	Badas	2022	0	LC	N	Borneo, Malaya, Sumatera, Thailand
161	Calophyllaceae	Calophyllum	sundaicum	Calophyllum sundaicum	P.F.Stevens	species	species	NA	BS	Bukit Sawat	1992	14	LC	N	Borneo, Malaya, Sumatera
162	Calophyllaceae	Calophyllum	sundaicum	Calophyllum sundaicum	P.F.Stevens	species	species	NA	BS	Bukit Sawat	2022	1	LC	N	Borneo, Malaya, Sumatera
163	Calophyllaceae	Calophyllum	sundaicum	Calophyllum sundaicum	P.F.Stevens	species	species	NA	BD	Badas	1992	1	LC	N	Borneo, Malaya, Sumatera
164	Calophyllaceae	Calophyllum	sundaicum	Calophyllum sundaicum	P.F.Stevens	species	species	NA	BD	Badas	2022	0	LC	N	Borneo, Malaya, Sumatera
165	Calophyllaceae	Calophyllum	tetrapterum	Calophyllum tetrapterum	Miq.	species	species	NA	BS	Bukit Sawat	1992	9	LC	N	Andaman Is., Borneo, Cambodia, Jawa, Laos, Malaya, Myanmar, Sumatera, Thailand, Vietnam
166	Calophyllaceae	Calophyllum	tetrapterum	Calophyllum tetrapterum	Miq.	species	species	NA	BS	Bukit Sawat	2022	2	LC	N	Andaman Is., Borneo, Cambodia, Jawa, Laos, Malaya, Myanmar, Sumatera, Thailand, Vietnam
167	Calophyllaceae	Calophyllum	tetrapterum	Calophyllum tetrapterum	Miq.	species	species	NA	BD	Badas	1992	0	LC	N	Andaman Is., Borneo, Cambodia, Jawa, Laos, Malaya, Myanmar, Sumatera, Thailand, Vietnam
168	Calophyllaceae	Calophyllum	tetrapterum	Calophyllum tetrapterum	Miq.	species	species	NA	BD	Badas	2022	0	LC	N	Andaman Is., Borneo, Cambodia, Jawa, Laos, Malaya, Myanmar, Sumatera, Thailand, Vietnam
169	Calophyllaceae	Calophyllum	teysmannii	Calophyllum teysmannii	Miq.	species	species	NA	BS	Bukit Sawat	1992	2	LC	N	Borneo, Cambodia, Malaya, Sumatera, Thailand
170	Calophyllaceae	Calophyllum	teysmannii	Calophyllum teysmannii	Miq.	species	species	NA	BS	Bukit Sawat	2022	1	LC	N	Borneo, Cambodia, Malaya, Sumatera, Thailand
171	Calophyllaceae	Calophyllum	teysmannii	Calophyllum teysmannii	Miq.	species	species	NA	BD	Badas	1992	0	LC	N	Borneo, Cambodia, Malaya, Sumatera, Thailand
172	Calophyllaceae	Calophyllum	teysmannii	Calophyllum teysmannii	Miq.	species	species	NA	BD	Badas	2022	0	LC	N	Borneo, Cambodia, Malaya, Sumatera, Thailand
173	Calophyllaceae	Calophyllum	sp.1	Calophyllum sp.1	NA	genus	morphospecies	sp1	BS	Bukit Sawat	1992	0	NA	NA	NA
174	Calophyllaceae	Calophyllum	sp.1	Calophyllum sp.1	NA	genus	morphospecies	sp1	BS	Bukit Sawat	2022	3	NA	NA	NA
175	Calophyllaceae	Calophyllum	sp.1	Calophyllum sp.1	NA	genus	morphospecies	sp1	BD	Badas	1992	0	NA	NA	NA
176	Calophyllaceae	Calophyllum	sp.1	Calophyllum sp.1	NA	genus	morphospecies	sp1	BD	Badas	2022	1	NA	NA	NA
177	Calophyllaceae	Calophyllum	sp.2	Calophyllum sp.2	NA	genus	morphospecies	sp2	BS	Bukit Sawat	1992	1	NA	NA	NA
178	Calophyllaceae	Calophyllum	sp.2	Calophyllum sp.2	NA	genus	morphospecies	sp2	BS	Bukit Sawat	2022	0	NA	NA	NA
179	Calophyllaceae	Calophyllum	sp.2	Calophyllum sp.2	NA	genus	morphospecies	sp2	BD	Badas	1992	0	NA	NA	NA
180	Calophyllaceae	Calophyllum	sp.2	Calophyllum sp.2	NA	genus	morphospecies	sp2	BD	Badas	2022	0	NA	NA	NA
181	Calophyllaceae	Kayea	sp.1	Kayea sp.1	NA	genus	morphospecies	sp1	BS	Bukit Sawat	1992	0	NA	NA	NA
182	Calophyllaceae	Kayea	sp.1	Kayea sp.1	NA	genus	morphospecies	sp1	BS	Bukit Sawat	2022	4	NA	NA	NA
183	Calophyllaceae	Kayea	sp.1	Kayea sp.1	NA	genus	morphospecies	sp1	BD	Badas	1992	0	NA	NA	NA
184	Calophyllaceae	Kayea	sp.1	Kayea sp.1	NA	genus	morphospecies	sp1	BD	Badas	2022	0	NA	NA	NA
185	Calophyllaceae	Mesua	beccariana	Mesua beccariana	Baill.	species	species	NA	BS	Bukit Sawat	1992	4	LC	N	Borneo, Sumatera
186	Calophyllaceae	Mesua	beccariana	Mesua beccariana	Baill.	species	species	NA	BS	Bukit Sawat	2022	0	LC	N	Borneo, Sumatera
187	Calophyllaceae	Mesua	beccariana	Mesua beccariana	Baill.	species	species	NA	BD	Badas	1992	0	LC	N	Borneo, Sumatera
188	Calophyllaceae	Mesua	beccariana	Mesua beccariana	Baill.	species	species	NA	BD	Badas	2022	0	LC	N	Borneo, Sumatera
189	Calophyllaceae	Mesua	sp.1	Mesua sp.1	NA	genus	morphospecies	sp1	BS	Bukit Sawat	1992	0	NA	NA	NA
190	Calophyllaceae	Mesua	sp.1	Mesua sp.1	NA	genus	morphospecies	sp1	BS	Bukit Sawat	2022	1	NA	NA	NA
191	Calophyllaceae	Mesua	sp.1	Mesua sp.1	NA	genus	morphospecies	sp1	BD	Badas	1992	0	NA	NA	NA
192	Calophyllaceae	Mesua	sp.1	Mesua sp.1	NA	genus	morphospecies	sp1	BD	Badas	2022	0	NA	NA	NA
193	Celastraceae	Kokoona	ovatolanceolata	Kokoona ovatolanceolata	Ridl.	species	species	NA	BS	Bukit Sawat	1992	10	LC	Y	Borneo
194	Celastraceae	Kokoona	ovatolanceolata	Kokoona ovatolanceolata	Ridl.	species	species	NA	BS	Bukit Sawat	2022	8	LC	Y	Borneo
195	Celastraceae	Kokoona	ovatolanceolata	Kokoona ovatolanceolata	Ridl.	species	species	NA	BD	Badas	1992	5	LC	Y	Borneo
196	Celastraceae	Kokoona	ovatolanceolata	Kokoona ovatolanceolata	Ridl.	species	species	NA	BD	Badas	2022	1	LC	Y	Borneo
197	Celastraceae	Lophopetalum	pachyphyllum	Lophopetalum pachyphyllum	King	species	species	NA	BS	Bukit Sawat	1992	3	LC	N	Malaya, Sumatera
198	Celastraceae	Lophopetalum	pachyphyllum	Lophopetalum pachyphyllum	King	species	species	NA	BS	Bukit Sawat	2022	0	LC	N	Malaya, Sumatera
199	Celastraceae	Lophopetalum	pachyphyllum	Lophopetalum pachyphyllum	King	species	species	NA	BD	Badas	1992	5	LC	N	Malaya, Sumatera
200	Celastraceae	Lophopetalum	pachyphyllum	Lophopetalum pachyphyllum	King	species	species	NA	BD	Badas	2022	0	LC	N	Malaya, Sumatera
201	Celastraceae	Lophopetalum	rigidum	Lophopetalum rigidum	Ridl.	species	species	NA	BS	Bukit Sawat	1992	0	NE	Y	Borneo
202	Celastraceae	Lophopetalum	rigidum	Lophopetalum rigidum	Ridl.	species	species	NA	BS	Bukit Sawat	2022	1	NE	Y	Borneo
203	Celastraceae	Lophopetalum	rigidum	Lophopetalum rigidum	Ridl.	species	species	NA	BD	Badas	1992	0	NE	Y	Borneo
204	Celastraceae	Lophopetalum	rigidum	Lophopetalum rigidum	Ridl.	species	species	NA	BD	Badas	2022	0	NE	Y	Borneo
205	Celastraceae	Lophopetalum	sp.1	Lophopetalum sp.1	NA	genus	morphospecies	sp1	BS	Bukit Sawat	1992	1	NA	NA	NA
206	Celastraceae	Lophopetalum	sp.1	Lophopetalum sp.1	NA	genus	morphospecies	sp1	BS	Bukit Sawat	2022	1	NA	NA	NA
207	Celastraceae	Lophopetalum	sp.1	Lophopetalum sp.1	NA	genus	morphospecies	sp1	BD	Badas	1992	0	NA	NA	NA
208	Celastraceae	Lophopetalum	sp.1	Lophopetalum sp.1	NA	genus	morphospecies	sp1	BD	Badas	2022	1	NA	NA	NA
209	Centroplacaceae	Bhesa	paniculata	Bhesa paniculata	Arn.	species	species	NA	BS	Bukit Sawat	1992	6	LC	N	Borneo, India, Malaya, Myanmar, Philippines, Sumatera, Thailand
210	Centroplacaceae	Bhesa	paniculata	Bhesa paniculata	Arn.	species	species	NA	BS	Bukit Sawat	2022	2	LC	N	Borneo, India, Malaya, Myanmar, Philippines, Sumatera, Thailand
211	Centroplacaceae	Bhesa	paniculata	Bhesa paniculata	Arn.	species	species	NA	BD	Badas	1992	7	LC	N	Borneo, India, Malaya, Myanmar, Philippines, Sumatera, Thailand
212	Centroplacaceae	Bhesa	paniculata	Bhesa paniculata	Arn.	species	species	NA	BD	Badas	2022	3	LC	N	Borneo, India, Malaya, Myanmar, Philippines, Sumatera, Thailand
213	Chrysobalanaceae	Parastemon	urophyllus	Parastemon urophyllus	(Wall. ex A.DC.) A.DC.	species	species	NA	BS	Bukit Sawat	1992	2	NE	N	Borneo, Malaya, Nicobar Is., Sumatera, Thailand
214	Chrysobalanaceae	Parastemon	urophyllus	Parastemon urophyllus	(Wall. ex A.DC.) A.DC.	species	species	NA	BS	Bukit Sawat	2022	1	NE	N	Borneo, Malaya, Nicobar Is., Sumatera, Thailand
215	Chrysobalanaceae	Parastemon	urophyllus	Parastemon urophyllus	(Wall. ex A.DC.) A.DC.	species	species	NA	BD	Badas	1992	1	NE	N	Borneo, Malaya, Nicobar Is., Sumatera, Thailand
216	Chrysobalanaceae	Parastemon	urophyllus	Parastemon urophyllus	(Wall. ex A.DC.) A.DC.	species	species	NA	BD	Badas	2022	0	NE	N	Borneo, Malaya, Nicobar Is., Sumatera, Thailand
217	Clusiaceae	Garcinia	bancana	Garcinia bancana	Miq.	species	species	NA	BS	Bukit Sawat	1992	7	LC	N	Borneo, Malaya, Sumatera
218	Clusiaceae	Garcinia	bancana	Garcinia bancana	Miq.	species	species	NA	BS	Bukit Sawat	2022	4	LC	N	Borneo, Malaya, Sumatera
219	Clusiaceae	Garcinia	bancana	Garcinia bancana	Miq.	species	species	NA	BD	Badas	1992	0	LC	N	Borneo, Malaya, Sumatera
220	Clusiaceae	Garcinia	bancana	Garcinia bancana	Miq.	species	species	NA	BD	Badas	2022	1	LC	N	Borneo, Malaya, Sumatera
221	Clusiaceae	Garcinia	sarawhensis	Garcinia sarawhensis	Pierre	species	species	NA	BS	Bukit Sawat	1992	0	NE	Y	Borneo
222	Clusiaceae	Garcinia	sarawhensis	Garcinia sarawhensis	Pierre	species	species	NA	BS	Bukit Sawat	2022	1	NE	Y	Borneo
223	Clusiaceae	Garcinia	sarawhensis	Garcinia sarawhensis	Pierre	species	species	NA	BD	Badas	1992	0	NE	Y	Borneo
224	Clusiaceae	Garcinia	sarawhensis	Garcinia sarawhensis	Pierre	species	species	NA	BD	Badas	2022	0	NE	Y	Borneo
225	Clusiaceae	Garcinia	cuneifolia	Garcinia cuneifolia	Pierre	species	species	NA	BS	Bukit Sawat	1992	4	NE	Y	Borneo
226	Clusiaceae	Garcinia	cuneifolia	Garcinia cuneifolia	Pierre	species	species	NA	BS	Bukit Sawat	2022	2	NE	Y	Borneo
227	Clusiaceae	Garcinia	cuneifolia	Garcinia cuneifolia	Pierre	species	species	NA	BD	Badas	1992	0	NE	Y	Borneo
228	Clusiaceae	Garcinia	cuneifolia	Garcinia cuneifolia	Pierre	species	species	NA	BD	Badas	2022	0	NE	Y	Borneo
229	Clusiaceae	Garcinia	dryobalanoides	Garcinia dryobalanoides	Pierre	species	species	NA	BS	Bukit Sawat	1992	27	NT	Y	Borneo
230	Clusiaceae	Garcinia	dryobalanoides	Garcinia dryobalanoides	Pierre	species	species	NA	BS	Bukit Sawat	2022	15	NT	Y	Borneo
231	Clusiaceae	Garcinia	dryobalanoides	Garcinia dryobalanoides	Pierre	species	species	NA	BD	Badas	1992	28	NT	Y	Borneo
232	Clusiaceae	Garcinia	dryobalanoides	Garcinia dryobalanoides	Pierre	species	species	NA	BD	Badas	2022	46	NT	Y	Borneo
233	Clusiaceae	Garcinia	gaudichaudii	Garcinia gaudichaudii	Planch. & Triana	species	species	NA	BS	Bukit Sawat	1992	1	LC	N	Laos, Vietnam
234	Clusiaceae	Garcinia	gaudichaudii	Garcinia gaudichaudii	Planch. & Triana	species	species	NA	BS	Bukit Sawat	2022	2	LC	N	Laos, Vietnam
235	Clusiaceae	Garcinia	gaudichaudii	Garcinia gaudichaudii	Planch. & Triana	species	species	NA	BD	Badas	1992	0	LC	N	Laos, Vietnam
236	Clusiaceae	Garcinia	gaudichaudii	Garcinia gaudichaudii	Planch. & Triana	species	species	NA	BD	Badas	2022	0	LC	N	Laos, Vietnam
237	Clusiaceae	Garcinia	penangiana	Garcinia penangiana	Pierre	species	species	NA	BS	Bukit Sawat	1992	1	LC	N	Borneo, Malaya, Myanmar, Sumatera
238	Clusiaceae	Garcinia	penangiana	Garcinia penangiana	Pierre	species	species	NA	BS	Bukit Sawat	2022	0	LC	N	Borneo, Malaya, Myanmar, Sumatera
239	Clusiaceae	Garcinia	penangiana	Garcinia penangiana	Pierre	species	species	NA	BD	Badas	1992	0	LC	N	Borneo, Malaya, Myanmar, Sumatera
240	Clusiaceae	Garcinia	penangiana	Garcinia penangiana	Pierre	species	species	NA	BD	Badas	2022	0	LC	N	Borneo, Malaya, Myanmar, Sumatera
241	Clusiaceae	Garcinia	sp.1	Garcinia sp.1	NA	genus	morphospecies	sp1	BS	Bukit Sawat	1992	13	NA	NA	NA
242	Clusiaceae	Garcinia	sp.1	Garcinia sp.1	NA	genus	morphospecies	sp1	BS	Bukit Sawat	2022	11	NA	NA	NA
243	Clusiaceae	Garcinia	sp.1	Garcinia sp.1	NA	genus	morphospecies	sp1	BD	Badas	1992	1	NA	NA	NA
244	Clusiaceae	Garcinia	sp.1	Garcinia sp.1	NA	genus	morphospecies	sp1	BD	Badas	2022	2	NA	NA	NA
245	Clusiaceae	Garcinia	sp.2	Garcinia sp.2	NA	genus	morphospecies	sp2	BS	Bukit Sawat	1992	0	NA	NA	NA
246	Clusiaceae	Garcinia	sp.2	Garcinia sp.2	NA	genus	morphospecies	sp2	BS	Bukit Sawat	2022	1	NA	NA	NA
247	Clusiaceae	Garcinia	sp.2	Garcinia sp.2	NA	genus	morphospecies	sp2	BD	Badas	1992	0	NA	NA	NA
248	Clusiaceae	Garcinia	sp.2	Garcinia sp.2	NA	genus	morphospecies	sp2	BD	Badas	2022	0	NA	NA	NA
249	Crypteroniaceae	Dactylocladus	stenostachys	Dactylocladus stenostachys	Oliv.	species	species	NA	BS	Bukit Sawat	1992	2	NE	Y	Borneo
250	Crypteroniaceae	Dactylocladus	stenostachys	Dactylocladus stenostachys	Oliv.	species	species	NA	BS	Bukit Sawat	2022	2	NE	Y	Borneo
251	Crypteroniaceae	Dactylocladus	stenostachys	Dactylocladus stenostachys	Oliv.	species	species	NA	BD	Badas	1992	0	NE	Y	Borneo
252	Crypteroniaceae	Dactylocladus	stenostachys	Dactylocladus stenostachys	Oliv.	species	species	NA	BD	Badas	2022	0	NE	Y	Borneo
253	Ctenolophonaceae	Ctenolophon	parvifolius	Ctenolophon parvifolius	Oliv.	species	species	NA	BS	Bukit Sawat	1992	0	VU	N	Borneo, Malaya, New Guinea, Philippines, Sumatera, Thailand
254	Ctenolophonaceae	Ctenolophon	parvifolius	Ctenolophon parvifolius	Oliv.	species	species	NA	BS	Bukit Sawat	2022	1	VU	N	Borneo, Malaya, New Guinea, Philippines, Sumatera, Thailand
255	Ctenolophonaceae	Ctenolophon	parvifolius	Ctenolophon parvifolius	Oliv.	species	species	NA	BD	Badas	1992	3	VU	N	Borneo, Malaya, New Guinea, Philippines, Sumatera, Thailand
256	Ctenolophonaceae	Ctenolophon	parvifolius	Ctenolophon parvifolius	Oliv.	species	species	NA	BD	Badas	2022	2	VU	N	Borneo, Malaya, New Guinea, Philippines, Sumatera, Thailand
257	Dilleniaceae	Dillenia	pulchella	Dillenia pulchella	(Jack) Gilg	species	species	NA	BS	Bukit Sawat	1992	0	VU	N	Borneo, Malaya, Sumatera
258	Dilleniaceae	Dillenia	pulchella	Dillenia pulchella	(Jack) Gilg	species	species	NA	BS	Bukit Sawat	2022	1	VU	N	Borneo, Malaya, Sumatera
259	Dilleniaceae	Dillenia	pulchella	Dillenia pulchella	(Jack) Gilg	species	species	NA	BD	Badas	1992	0	VU	N	Borneo, Malaya, Sumatera
260	Dilleniaceae	Dillenia	pulchella	Dillenia pulchella	(Jack) Gilg	species	species	NA	BD	Badas	2022	0	VU	N	Borneo, Malaya, Sumatera
261	Dilleniaceae	Dillenia	suffruticosa	Dillenia suffruticosa	(Griff. ex Hook.f. & Thomson) Martelli	species	species	NA	BS	Bukit Sawat	1992	0	NE	N	Borneo, Malaya, Philippines, Sumatera
262	Dilleniaceae	Dillenia	suffruticosa	Dillenia suffruticosa	(Griff. ex Hook.f. & Thomson) Martelli	species	species	NA	BS	Bukit Sawat	2022	2	NE	N	Borneo, Malaya, Philippines, Sumatera
263	Dilleniaceae	Dillenia	suffruticosa	Dillenia suffruticosa	(Griff. ex Hook.f. & Thomson) Martelli	species	species	NA	BD	Badas	1992	0	NE	N	Borneo, Malaya, Philippines, Sumatera
264	Dilleniaceae	Dillenia	suffruticosa	Dillenia suffruticosa	(Griff. ex Hook.f. & Thomson) Martelli	species	species	NA	BD	Badas	2022	0	NE	N	Borneo, Malaya, Philippines, Sumatera
265	Dipterocarpaceae	Anisoptera	marginata	Anisoptera marginata	Korth.	species	species	NA	BS	Bukit Sawat	1992	31	VU	N	Borneo, Malaya, Sumatera
266	Dipterocarpaceae	Anisoptera	marginata	Anisoptera marginata	Korth.	species	species	NA	BS	Bukit Sawat	2022	23	VU	N	Borneo, Malaya, Sumatera
267	Dipterocarpaceae	Anisoptera	marginata	Anisoptera marginata	Korth.	species	species	NA	BD	Badas	1992	0	VU	N	Borneo, Malaya, Sumatera
268	Dipterocarpaceae	Anisoptera	marginata	Anisoptera marginata	Korth.	species	species	NA	BD	Badas	2022	0	VU	N	Borneo, Malaya, Sumatera
269	Dipterocarpaceae	Cotylelobium	burckii	Cotylelobium burckii	(F.Heim) F.Heim	species	species	NA	BS	Bukit Sawat	1992	24	EN	Y	Borneo
270	Dipterocarpaceae	Cotylelobium	burckii	Cotylelobium burckii	(F.Heim) F.Heim	species	species	NA	BS	Bukit Sawat	2022	21	EN	Y	Borneo
271	Dipterocarpaceae	Cotylelobium	burckii	Cotylelobium burckii	(F.Heim) F.Heim	species	species	NA	BD	Badas	1992	65	EN	Y	Borneo
272	Dipterocarpaceae	Cotylelobium	burckii	Cotylelobium burckii	(F.Heim) F.Heim	species	species	NA	BD	Badas	2022	34	EN	Y	Borneo
273	Dipterocarpaceae	Cotylelobium	melanoxylon	Cotylelobium melanoxylon	(Hook.f.) Pierre	species	species	NA	BS	Bukit Sawat	1992	19	LC	N	Borneo, Malaya, Sumatera, Thailand
274	Dipterocarpaceae	Cotylelobium	melanoxylon	Cotylelobium melanoxylon	(Hook.f.) Pierre	species	species	NA	BS	Bukit Sawat	2022	13	LC	N	Borneo, Malaya, Sumatera, Thailand
275	Dipterocarpaceae	Cotylelobium	melanoxylon	Cotylelobium melanoxylon	(Hook.f.) Pierre	species	species	NA	BD	Badas	1992	4	LC	N	Borneo, Malaya, Sumatera, Thailand
276	Dipterocarpaceae	Cotylelobium	melanoxylon	Cotylelobium melanoxylon	(Hook.f.) Pierre	species	species	NA	BD	Badas	2022	5	LC	N	Borneo, Malaya, Sumatera, Thailand
277	Dipterocarpaceae	Dipterocarpus	borneensis	Dipterocarpus borneensis	Slooten	species	species	NA	BS	Bukit Sawat	1992	99	NT	N	Borneo, Sumatera
278	Dipterocarpaceae	Dipterocarpus	borneensis	Dipterocarpus borneensis	Slooten	species	species	NA	BS	Bukit Sawat	2022	80	NT	N	Borneo, Sumatera
279	Dipterocarpaceae	Dipterocarpus	borneensis	Dipterocarpus borneensis	Slooten	species	species	NA	BD	Badas	1992	2	NT	N	Borneo, Sumatera
280	Dipterocarpaceae	Dipterocarpus	borneensis	Dipterocarpus borneensis	Slooten	species	species	NA	BD	Badas	2022	6	NT	N	Borneo, Sumatera
281	Dipterocarpaceae	Dipterocarpus	lowii	Dipterocarpus lowii	Hook.f.	species	species	NA	BS	Bukit Sawat	1992	12	NT	N	Borneo, Malaya, Sumatera
282	Dipterocarpaceae	Dipterocarpus	lowii	Dipterocarpus lowii	Hook.f.	species	species	NA	BS	Bukit Sawat	2022	8	NT	N	Borneo, Malaya, Sumatera
283	Dipterocarpaceae	Dipterocarpus	lowii	Dipterocarpus lowii	Hook.f.	species	species	NA	BD	Badas	1992	0	NT	N	Borneo, Malaya, Sumatera
284	Dipterocarpaceae	Dipterocarpus	lowii	Dipterocarpus lowii	Hook.f.	species	species	NA	BD	Badas	2022	0	NT	N	Borneo, Malaya, Sumatera
285	Dipterocarpaceae	Dipterocarpus	palembanicus	Dipterocarpus palembanicus	Slooten	species	species	NA	BS	Bukit Sawat	1992	0	VU	N	Borneo, Malaya, Sumatera
286	Dipterocarpaceae	Dipterocarpus	palembanicus	Dipterocarpus palembanicus	Slooten	species	species	NA	BS	Bukit Sawat	2022	2	VU	N	Borneo, Malaya, Sumatera
287	Dipterocarpaceae	Dipterocarpus	palembanicus	Dipterocarpus palembanicus	Slooten	species	species	NA	BD	Badas	1992	0	VU	N	Borneo, Malaya, Sumatera
288	Dipterocarpaceae	Dipterocarpus	palembanicus	Dipterocarpus palembanicus	Slooten	species	species	NA	BD	Badas	2022	0	VU	N	Borneo, Malaya, Sumatera
289	Dipterocarpaceae	Dryobalanops	rappa	Dryobalanops rappa	Becc.	species	species	NA	BS	Bukit Sawat	1992	9	EN	Y	Borneo
290	Dipterocarpaceae	Dryobalanops	rappa	Dryobalanops rappa	Becc.	species	species	NA	BS	Bukit Sawat	2022	19	EN	Y	Borneo
291	Dipterocarpaceae	Dryobalanops	rappa	Dryobalanops rappa	Becc.	species	species	NA	BD	Badas	1992	0	EN	Y	Borneo
292	Dipterocarpaceae	Dryobalanops	rappa	Dryobalanops rappa	Becc.	species	species	NA	BD	Badas	2022	0	EN	Y	Borneo
293	Dipterocarpaceae	Hopea	micrantha	Hopea micrantha	Hook.f.	species	species	NA	BS	Bukit Sawat	1992	0	CR	Y	Borneo
294	Dipterocarpaceae	Hopea	micrantha	Hopea micrantha	Hook.f.	species	species	NA	BS	Bukit Sawat	2022	0	CR	Y	Borneo
295	Dipterocarpaceae	Hopea	micrantha	Hopea micrantha	Hook.f.	species	species	NA	BD	Badas	1992	5	CR	Y	Borneo
296	Dipterocarpaceae	Hopea	micrantha	Hopea micrantha	Hook.f.	species	species	NA	BD	Badas	2022	2	CR	Y	Borneo
297	Dipterocarpaceae	Hopea	pentanervia	Hopea pentanervia	Symington ex G.H.S.Wood	species	species	NA	BS	Bukit Sawat	1992	23	VU	Y	Borneo
298	Dipterocarpaceae	Hopea	pentanervia	Hopea pentanervia	Symington ex G.H.S.Wood	species	species	NA	BS	Bukit Sawat	2022	21	VU	Y	Borneo
299	Dipterocarpaceae	Hopea	pentanervia	Hopea pentanervia	Symington ex G.H.S.Wood	species	species	NA	BD	Badas	1992	4	VU	Y	Borneo
300	Dipterocarpaceae	Hopea	pentanervia	Hopea pentanervia	Symington ex G.H.S.Wood	species	species	NA	BD	Badas	2022	5	VU	Y	Borneo
301	Dipterocarpaceae	Hopea	vaccinifolia	Hopea vaccinifolia	Ridl. ex P.S.Ashton	species	species	NA	BS	Bukit Sawat	1992	34	EN	Y	Borneo
302	Dipterocarpaceae	Hopea	vaccinifolia	Hopea vaccinifolia	Ridl. ex P.S.Ashton	species	species	NA	BS	Bukit Sawat	2022	33	EN	Y	Borneo
303	Dipterocarpaceae	Hopea	vaccinifolia	Hopea vaccinifolia	Ridl. ex P.S.Ashton	species	species	NA	BD	Badas	1992	0	EN	Y	Borneo
304	Dipterocarpaceae	Hopea	vaccinifolia	Hopea vaccinifolia	Ridl. ex P.S.Ashton	species	species	NA	BD	Badas	2022	0	EN	Y	Borneo
305	Dipterocarpaceae	Hopea	sp.1	Hopea sp.1	NA	genus	morphospecies	sp1	BS	Bukit Sawat	1992	0	NA	NA	NA
306	Dipterocarpaceae	Hopea	sp.1	Hopea sp.1	NA	genus	morphospecies	sp1	BS	Bukit Sawat	2022	0	NA	NA	NA
307	Dipterocarpaceae	Hopea	sp.1	Hopea sp.1	NA	genus	morphospecies	sp1	BD	Badas	1992	0	NA	NA	NA
308	Dipterocarpaceae	Hopea	sp.1	Hopea sp.1	NA	genus	morphospecies	sp1	BD	Badas	2022	2	NA	NA	NA
309	Dipterocarpaceae	Shorea	havilandii	Shorea havilandii	Brandis	species	species	NA	BS	Bukit Sawat	1992	44	LC	Y	Borneo
310	Dipterocarpaceae	Shorea	havilandii	Shorea havilandii	Brandis	species	species	NA	BS	Bukit Sawat	2022	29	LC	Y	Borneo
311	Dipterocarpaceae	Shorea	havilandii	Shorea havilandii	Brandis	species	species	NA	BD	Badas	1992	0	LC	Y	Borneo
312	Dipterocarpaceae	Shorea	havilandii	Shorea havilandii	Brandis	species	species	NA	BD	Badas	2022	0	LC	Y	Borneo
313	Dipterocarpaceae	Richetia	longiflora	Richetia longiflora	(Brandis) P.S.Ashton & J.Heck.	species	species	NA	BS	Bukit Sawat	1992	1	VU	Y	Borneo
314	Dipterocarpaceae	Richetia	longiflora	Richetia longiflora	(Brandis) P.S.Ashton & J.Heck.	species	species	NA	BS	Bukit Sawat	2022	1	VU	Y	Borneo
315	Dipterocarpaceae	Richetia	longiflora	Richetia longiflora	(Brandis) P.S.Ashton & J.Heck.	species	species	NA	BD	Badas	1992	3	VU	Y	Borneo
316	Dipterocarpaceae	Richetia	longiflora	Richetia longiflora	(Brandis) P.S.Ashton & J.Heck.	species	species	NA	BD	Badas	2022	3	VU	Y	Borneo
317	Dipterocarpaceae	Shorea	maxwelliana	Shorea maxwelliana	King	species	species	NA	BS	Bukit Sawat	1992	4	NT	N	Borneo, Malaya, Sumatera
318	Dipterocarpaceae	Shorea	maxwelliana	Shorea maxwelliana	King	species	species	NA	BS	Bukit Sawat	2022	3	NT	N	Borneo, Malaya, Sumatera
319	Dipterocarpaceae	Shorea	maxwelliana	Shorea maxwelliana	King	species	species	NA	BD	Badas	1992	0	NT	N	Borneo, Malaya, Sumatera
320	Dipterocarpaceae	Shorea	maxwelliana	Shorea maxwelliana	King	species	species	NA	BD	Badas	2022	0	NT	N	Borneo, Malaya, Sumatera
321	Dipterocarpaceae	Richetia	multiflora	Richetia multiflora	(Burck) P.S.Ashton & J.Heck.	species	species	NA	BS	Bukit Sawat	1992	58	LC	N	Borneo, Malaya, Sumatera
322	Dipterocarpaceae	Richetia	multiflora	Richetia multiflora	(Burck) P.S.Ashton & J.Heck.	species	species	NA	BS	Bukit Sawat	2022	60	LC	N	Borneo, Malaya, Sumatera
323	Dipterocarpaceae	Richetia	multiflora	Richetia multiflora	(Burck) P.S.Ashton & J.Heck.	species	species	NA	BD	Badas	1992	0	LC	N	Borneo, Malaya, Sumatera
324	Dipterocarpaceae	Richetia	multiflora	Richetia multiflora	(Burck) P.S.Ashton & J.Heck.	species	species	NA	BD	Badas	2022	0	LC	N	Borneo, Malaya, Sumatera
325	Dipterocarpaceae	Rubroshorea	ovata	Rubroshorea ovata	(Dyer ex Brandis) P.S.Ashton & J.Heck.	species	species	NA	BS	Bukit Sawat	1992	2	LC	N	Borneo, Malaya, Philippines, Sumatera, Thailand
326	Dipterocarpaceae	Rubroshorea	ovata	Rubroshorea ovata	(Dyer ex Brandis) P.S.Ashton & J.Heck.	species	species	NA	BS	Bukit Sawat	2022	0	LC	N	Borneo, Malaya, Philippines, Sumatera, Thailand
327	Dipterocarpaceae	Rubroshorea	ovata	Rubroshorea ovata	(Dyer ex Brandis) P.S.Ashton & J.Heck.	species	species	NA	BD	Badas	1992	0	LC	N	Borneo, Malaya, Philippines, Sumatera, Thailand
328	Dipterocarpaceae	Rubroshorea	ovata	Rubroshorea ovata	(Dyer ex Brandis) P.S.Ashton & J.Heck.	species	species	NA	BD	Badas	2022	0	LC	N	Borneo, Malaya, Philippines, Sumatera, Thailand
329	Dipterocarpaceae	Rubroshorea	pachyphylla	Rubroshorea pachyphylla	(Ridl. ex Symington) P.S.Ashton & J.Heck.	species	species	NA	BS	Bukit Sawat	1992	12	EN	Y	Borneo
330	Dipterocarpaceae	Rubroshorea	pachyphylla	Rubroshorea pachyphylla	(Ridl. ex Symington) P.S.Ashton & J.Heck.	species	species	NA	BS	Bukit Sawat	2022	5	EN	Y	Borneo
331	Dipterocarpaceae	Rubroshorea	pachyphylla	Rubroshorea pachyphylla	(Ridl. ex Symington) P.S.Ashton & J.Heck.	species	species	NA	BD	Badas	1992	0	EN	Y	Borneo
332	Dipterocarpaceae	Rubroshorea	pachyphylla	Rubroshorea pachyphylla	(Ridl. ex Symington) P.S.Ashton & J.Heck.	species	species	NA	BD	Badas	2022	0	EN	Y	Borneo
333	Dipterocarpaceae	Rubroshorea	parvifolia	Rubroshorea parvifolia	(Dyer) P.S.Ashton & J.Heck.	species	species	NA	BS	Bukit Sawat	1992	0	LC	N	Borneo, Malaya, Sumatera, Thailand
334	Dipterocarpaceae	Rubroshorea	parvifolia	Rubroshorea parvifolia	(Dyer) P.S.Ashton & J.Heck.	species	species	NA	BS	Bukit Sawat	2022	6	LC	N	Borneo, Malaya, Sumatera, Thailand
335	Dipterocarpaceae	Rubroshorea	parvifolia	Rubroshorea parvifolia	(Dyer) P.S.Ashton & J.Heck.	species	species	NA	BD	Badas	1992	0	LC	N	Borneo, Malaya, Sumatera, Thailand
336	Dipterocarpaceae	Rubroshorea	parvifolia	Rubroshorea parvifolia	(Dyer) P.S.Ashton & J.Heck.	species	species	NA	BD	Badas	2022	0	LC	N	Borneo, Malaya, Sumatera, Thailand
337	Dipterocarpaceae	Rubroshorea	scabrida	Rubroshorea scabrida	(Symington) P.S.Ashton & J.Heck.	species	species	NA	BS	Bukit Sawat	1992	0	NT	N	Borneo, Sumatera
338	Dipterocarpaceae	Rubroshorea	scabrida	Rubroshorea scabrida	(Symington) P.S.Ashton & J.Heck.	species	species	NA	BS	Bukit Sawat	2022	0	NT	N	Borneo, Sumatera
339	Dipterocarpaceae	Rubroshorea	scabrida	Rubroshorea scabrida	(Symington) P.S.Ashton & J.Heck.	species	species	NA	BD	Badas	1992	2	NT	N	Borneo, Sumatera
340	Dipterocarpaceae	Rubroshorea	scabrida	Rubroshorea scabrida	(Symington) P.S.Ashton & J.Heck.	species	species	NA	BD	Badas	2022	0	NT	N	Borneo, Sumatera
341	Dipterocarpaceae	Rubroshorea	teysmanniana	Rubroshorea teysmanniana	(Dyer ex Brandis) P.S.Ashton & J.Heck.	species	species	NA	BS	Bukit Sawat	1992	0	CR	N	Borneo, Malaya, Sumatera
342	Dipterocarpaceae	Rubroshorea	teysmanniana	Rubroshorea teysmanniana	(Dyer ex Brandis) P.S.Ashton & J.Heck.	species	species	NA	BS	Bukit Sawat	2022	0	CR	N	Borneo, Malaya, Sumatera
343	Dipterocarpaceae	Rubroshorea	teysmanniana	Rubroshorea teysmanniana	(Dyer ex Brandis) P.S.Ashton & J.Heck.	species	species	NA	BD	Badas	1992	2	CR	N	Borneo, Malaya, Sumatera
344	Dipterocarpaceae	Rubroshorea	teysmanniana	Rubroshorea teysmanniana	(Dyer ex Brandis) P.S.Ashton & J.Heck.	species	species	NA	BD	Badas	2022	2	CR	N	Borneo, Malaya, Sumatera
345	Dipterocarpaceae	Richetia	xanthophylla	Richetia xanthophylla	(Symington) P.S.Ashton & J.Heck.	species	species	NA	BS	Bukit Sawat	1992	0	NT	Y	Borneo
346	Dipterocarpaceae	Richetia	xanthophylla	Richetia xanthophylla	(Symington) P.S.Ashton & J.Heck.	species	species	NA	BS	Bukit Sawat	2022	0	NT	Y	Borneo
347	Dipterocarpaceae	Richetia	xanthophylla	Richetia xanthophylla	(Symington) P.S.Ashton & J.Heck.	species	species	NA	BD	Badas	1992	0	NT	Y	Borneo
348	Dipterocarpaceae	Richetia	xanthophylla	Richetia xanthophylla	(Symington) P.S.Ashton & J.Heck.	species	species	NA	BD	Badas	2022	5	NT	Y	Borneo
349	Dipterocarpaceae	Vatica	brunigii	Vatica brunigii	P.S.Ashton	species	species	NA	BS	Bukit Sawat	1992	2	NT	N	Borneo, Sumatera
350	Dipterocarpaceae	Vatica	brunigii	Vatica brunigii	P.S.Ashton	species	species	NA	BS	Bukit Sawat	2022	1	NT	N	Borneo, Sumatera
351	Dipterocarpaceae	Vatica	brunigii	Vatica brunigii	P.S.Ashton	species	species	NA	BD	Badas	1992	0	NT	N	Borneo, Sumatera
352	Dipterocarpaceae	Vatica	brunigii	Vatica brunigii	P.S.Ashton	species	species	NA	BD	Badas	2022	0	NT	N	Borneo, Sumatera
353	Dipterocarpaceae	Vatica	coriacea	Vatica coriacea	P.S.Ashton	species	species	NA	BS	Bukit Sawat	1992	6	NT	Y	Borneo
354	Dipterocarpaceae	Vatica	coriacea	Vatica coriacea	P.S.Ashton	species	species	NA	BS	Bukit Sawat	2022	2	NT	Y	Borneo
355	Dipterocarpaceae	Vatica	coriacea	Vatica coriacea	P.S.Ashton	species	species	NA	BD	Badas	1992	0	NT	Y	Borneo
356	Dipterocarpaceae	Vatica	coriacea	Vatica coriacea	P.S.Ashton	species	species	NA	BD	Badas	2022	0	NT	Y	Borneo
357	Dipterocarpaceae	Vatica	mangachapoi	Vatica mangachapoi	Blanco	species	species	NA	BS	Bukit Sawat	1992	11	VU	N	Borneo, Hainan, Malaya, Philippines, Thailand, Vietnam
358	Dipterocarpaceae	Vatica	mangachapoi	Vatica mangachapoi	Blanco	species	species	NA	BS	Bukit Sawat	2022	18	VU	N	Borneo, Hainan, Malaya, Philippines, Thailand, Vietnam
359	Dipterocarpaceae	Vatica	mangachapoi	Vatica mangachapoi	Blanco	species	species	NA	BD	Badas	1992	9	VU	N	Borneo, Hainan, Malaya, Philippines, Thailand, Vietnam
360	Dipterocarpaceae	Vatica	mangachapoi	Vatica mangachapoi	Blanco	species	species	NA	BD	Badas	2022	0	VU	N	Borneo, Hainan, Malaya, Philippines, Thailand, Vietnam
361	Dipterocarpaceae	Vatica	micrantha	Vatica micrantha	Slooten	species	species	NA	BS	Bukit Sawat	1992	0	LC	Y	Borneo
362	Dipterocarpaceae	Vatica	micrantha	Vatica micrantha	Slooten	species	species	NA	BS	Bukit Sawat	2022	4	LC	Y	Borneo
363	Dipterocarpaceae	Vatica	micrantha	Vatica micrantha	Slooten	species	species	NA	BD	Badas	1992	0	LC	Y	Borneo
364	Dipterocarpaceae	Vatica	micrantha	Vatica micrantha	Slooten	species	species	NA	BD	Badas	2022	0	LC	Y	Borneo
365	Dipterocarpaceae	Vatica	oblongifolia	Vatica oblongifolia	Hook.f.	species	species	NA	BS	Bukit Sawat	1992	0	LC	Y	Borneo
366	Dipterocarpaceae	Vatica	oblongifolia	Vatica oblongifolia	Hook.f.	species	species	NA	BS	Bukit Sawat	2022	2	LC	Y	Borneo
367	Dipterocarpaceae	Vatica	oblongifolia	Vatica oblongifolia	Hook.f.	species	species	NA	BD	Badas	1992	0	LC	Y	Borneo
368	Dipterocarpaceae	Vatica	oblongifolia	Vatica oblongifolia	Hook.f.	species	species	NA	BD	Badas	2022	0	LC	Y	Borneo
369	Dipterocarpaceae	Vatica	parvifolia	Vatica parvifolia	P.S.Ashton	species	species	NA	BS	Bukit Sawat	1992	4	VU	Y	Borneo
370	Dipterocarpaceae	Vatica	parvifolia	Vatica parvifolia	P.S.Ashton	species	species	NA	BS	Bukit Sawat	2022	1	VU	Y	Borneo
371	Dipterocarpaceae	Vatica	parvifolia	Vatica parvifolia	P.S.Ashton	species	species	NA	BD	Badas	1992	9	VU	Y	Borneo
372	Dipterocarpaceae	Vatica	parvifolia	Vatica parvifolia	P.S.Ashton	species	species	NA	BD	Badas	2022	4	VU	Y	Borneo
373	Ebenaceae	Diospyros	borneensis	Diospyros borneensis	Hiern	genus	morphospecies	NA	BS	Bukit Sawat	1992	1	LC	N	Borneo, Malaya, Sumatera
374	Ebenaceae	Diospyros	borneensis	Diospyros borneensis	Hiern	genus	morphospecies	NA	BS	Bukit Sawat	2022	1	LC	N	Borneo, Malaya, Sumatera
375	Ebenaceae	Diospyros	borneensis	Diospyros borneensis	Hiern	genus	morphospecies	NA	BD	Badas	1992	0	LC	N	Borneo, Malaya, Sumatera
376	Ebenaceae	Diospyros	borneensis	Diospyros borneensis	Hiern	genus	morphospecies	NA	BD	Badas	2022	0	LC	N	Borneo, Malaya, Sumatera
377	Ebenaceae	Diospyros	evena	Diospyros evena	Bakh.	genus	morphospecies	NA	BS	Bukit Sawat	1992	10	NE	N	Borneo, Sumatera
378	Ebenaceae	Diospyros	evena	Diospyros evena	Bakh.	genus	morphospecies	NA	BS	Bukit Sawat	2022	4	NE	N	Borneo, Sumatera
379	Ebenaceae	Diospyros	evena	Diospyros evena	Bakh.	genus	morphospecies	NA	BD	Badas	1992	3	NE	N	Borneo, Sumatera
380	Ebenaceae	Diospyros	evena	Diospyros evena	Bakh.	genus	morphospecies	NA	BD	Badas	2022	2	NE	N	Borneo, Sumatera
381	Ebenaceae	Diospyros	ferruginescens	Diospyros ferruginescens	Bakh.	genus	morphospecies	NA	BS	Bukit Sawat	1992	1	NE	Y	Borneo
382	Ebenaceae	Diospyros	ferruginescens	Diospyros ferruginescens	Bakh.	genus	morphospecies	NA	BS	Bukit Sawat	2022	0	NE	Y	Borneo
383	Ebenaceae	Diospyros	ferruginescens	Diospyros ferruginescens	Bakh.	genus	morphospecies	NA	BD	Badas	1992	1	NE	Y	Borneo
384	Ebenaceae	Diospyros	ferruginescens	Diospyros ferruginescens	Bakh.	genus	morphospecies	NA	BD	Badas	2022	1	NE	Y	Borneo
385	Ebenaceae	Diospyros	cf.	Diospyros cf. fusiformis	Kosterm.	genus	morphospecies	NA	BS	Bukit Sawat	1992	1	NE	Y	Borneo
386	Ebenaceae	Diospyros	cf.	Diospyros cf. fusiformis	Kosterm.	genus	morphospecies	NA	BS	Bukit Sawat	2022	0	NE	Y	Borneo
387	Ebenaceae	Diospyros	cf.	Diospyros cf. fusiformis	Kosterm.	genus	morphospecies	NA	BD	Badas	1992	0	NE	Y	Borneo
388	Ebenaceae	Diospyros	cf.	Diospyros cf. fusiformis	Kosterm.	genus	morphospecies	NA	BD	Badas	2022	0	NE	Y	Borneo
389	Ebenaceae	Diospyros	styraciformis	Diospyros styraciformis	King & Gamble	genus	morphospecies	NA	BS	Bukit Sawat	1992	1	NE	N	Borneo, Malaya, Sumatera
390	Ebenaceae	Diospyros	styraciformis	Diospyros styraciformis	King & Gamble	genus	morphospecies	NA	BS	Bukit Sawat	2022	2	NE	N	Borneo, Malaya, Sumatera
391	Ebenaceae	Diospyros	styraciformis	Diospyros styraciformis	King & Gamble	genus	morphospecies	NA	BD	Badas	1992	2	NE	N	Borneo, Malaya, Sumatera
392	Ebenaceae	Diospyros	styraciformis	Diospyros styraciformis	King & Gamble	genus	morphospecies	NA	BD	Badas	2022	1	NE	N	Borneo, Malaya, Sumatera
393	Ebenaceae	Diospyros	venosa	Diospyros venosa	Wall. ex A.DC.	genus	morphospecies	NA	BS	Bukit Sawat	1992	17	LC	N	Borneo, Cambodia, Jawa, Malaya, Maluku, Myanmar, Sumatera, Thailand, Vietnam
394	Ebenaceae	Diospyros	venosa	Diospyros venosa	Wall. ex A.DC.	genus	morphospecies	NA	BS	Bukit Sawat	2022	8	LC	N	Borneo, Cambodia, Jawa, Malaya, Maluku, Myanmar, Sumatera, Thailand, Vietnam
395	Ebenaceae	Diospyros	venosa	Diospyros venosa	Wall. ex A.DC.	genus	morphospecies	NA	BD	Badas	1992	14	LC	N	Borneo, Cambodia, Jawa, Malaya, Maluku, Myanmar, Sumatera, Thailand, Vietnam
396	Ebenaceae	Diospyros	venosa	Diospyros venosa	Wall. ex A.DC.	genus	morphospecies	NA	BD	Badas	2022	17	LC	N	Borneo, Cambodia, Jawa, Malaya, Maluku, Myanmar, Sumatera, Thailand, Vietnam
397	Ebenaceae	Diospyros	sp.1	Diospyros sp.1	NA	genus	morphospecies	sp1	BS	Bukit Sawat	1992	0	NA	NA	NA
398	Ebenaceae	Diospyros	sp.1	Diospyros sp.1	NA	genus	morphospecies	sp1	BS	Bukit Sawat	2022	3	NA	NA	NA
399	Ebenaceae	Diospyros	sp.1	Diospyros sp.1	NA	genus	morphospecies	sp1	BD	Badas	1992	0	NA	NA	NA
400	Ebenaceae	Diospyros	sp.1	Diospyros sp.1	NA	genus	morphospecies	sp1	BD	Badas	2022	2	NA	NA	NA
401	Elaeocarpaceae	Elaeocarpus	euneurus	Elaeocarpus euneurus	Stapf ex Ridl.	species	species	NA	BS	Bukit Sawat	1992	4	LC	Y	Borneo
402	Elaeocarpaceae	Elaeocarpus	euneurus	Elaeocarpus euneurus	Stapf ex Ridl.	species	species	NA	BS	Bukit Sawat	2022	0	LC	Y	Borneo
403	Elaeocarpaceae	Elaeocarpus	euneurus	Elaeocarpus euneurus	Stapf ex Ridl.	species	species	NA	BD	Badas	1992	1	LC	Y	Borneo
404	Elaeocarpaceae	Elaeocarpus	euneurus	Elaeocarpus euneurus	Stapf ex Ridl.	species	species	NA	BD	Badas	2022	0	LC	Y	Borneo
405	Elaeocarpaceae	Elaeocarpus	griffithii	Elaeocarpus griffithii	(Wight) A.Gray	species	species	NA	BS	Bukit Sawat	1992	7	LC	N	Borneo, Cambodia, Laos, Malaya, Myanmar, Sumatera, Thailand, Vietnam
406	Elaeocarpaceae	Elaeocarpus	griffithii	Elaeocarpus griffithii	(Wight) A.Gray	species	species	NA	BS	Bukit Sawat	2022	6	LC	N	Borneo, Cambodia, Laos, Malaya, Myanmar, Sumatera, Thailand, Vietnam
407	Elaeocarpaceae	Elaeocarpus	griffithii	Elaeocarpus griffithii	(Wight) A.Gray	species	species	NA	BD	Badas	1992	5	LC	N	Borneo, Cambodia, Laos, Malaya, Myanmar, Sumatera, Thailand, Vietnam
408	Elaeocarpaceae	Elaeocarpus	griffithii	Elaeocarpus griffithii	(Wight) A.Gray	species	species	NA	BD	Badas	2022	1	LC	N	Borneo, Cambodia, Laos, Malaya, Myanmar, Sumatera, Thailand, Vietnam
409	Elaeocarpaceae	Elaeocarpus	marginatus	Elaeocarpus marginatus	Stapf ex Weibel	species	species	NA	BS	Bukit Sawat	1992	1	NE	Y	Borneo
410	Elaeocarpaceae	Elaeocarpus	marginatus	Elaeocarpus marginatus	Stapf ex Weibel	species	species	NA	BS	Bukit Sawat	2022	0	NE	Y	Borneo
411	Elaeocarpaceae	Elaeocarpus	marginatus	Elaeocarpus marginatus	Stapf ex Weibel	species	species	NA	BD	Badas	1992	0	NE	Y	Borneo
412	Elaeocarpaceae	Elaeocarpus	marginatus	Elaeocarpus marginatus	Stapf ex Weibel	species	species	NA	BD	Badas	2022	0	NE	Y	Borneo
413	Elaeocarpaceae	Elaeocarpus	petiolatus	Elaeocarpus petiolatus	(Jack) Wall	species	species	NA	BS	Bukit Sawat	1992	0	LC	N	Andaman Is., Assam, Bangladesh, Borneo, Cambodia, China South-Central, China Southeast, Hainan, Jawa, Laos, Lesser Sunda Is., Malaya, Myanmar, Nicobar Is., Sumatera, Thailand, Vietnam
414	Elaeocarpaceae	Elaeocarpus	petiolatus	Elaeocarpus petiolatus	(Jack) Wall	species	species	NA	BS	Bukit Sawat	2022	1	LC	N	Andaman Is., Assam, Bangladesh, Borneo, Cambodia, China South-Central, China Southeast, Hainan, Jawa, Laos, Lesser Sunda Is., Malaya, Myanmar, Nicobar Is., Sumatera, Thailand, Vietnam
415	Elaeocarpaceae	Elaeocarpus	petiolatus	Elaeocarpus petiolatus	(Jack) Wall	species	species	NA	BD	Badas	1992	0	LC	N	Andaman Is., Assam, Bangladesh, Borneo, Cambodia, China South-Central, China Southeast, Hainan, Jawa, Laos, Lesser Sunda Is., Malaya, Myanmar, Nicobar Is., Sumatera, Thailand, Vietnam
416	Elaeocarpaceae	Elaeocarpus	petiolatus	Elaeocarpus petiolatus	(Jack) Wall	species	species	NA	BD	Badas	2022	0	LC	N	Andaman Is., Assam, Bangladesh, Borneo, Cambodia, China South-Central, China Southeast, Hainan, Jawa, Laos, Lesser Sunda Is., Malaya, Myanmar, Nicobar Is., Sumatera, Thailand, Vietnam
417	Erythroxylaceae	Erythroxylum	cuneatum	Erythroxylum cuneatum	(Miq.) Kurz	species	species	NA	BS	Bukit Sawat	1992	1	LC	N	Andaman Is., Borneo, Cambodia, Jawa, Lesser Sunda Is., Malaya, Maluku, Myanmar, New Guinea, Philippines, Sulawesi, Sumatera, Thailand, Vietnam
418	Erythroxylaceae	Erythroxylum	cuneatum	Erythroxylum cuneatum	(Miq.) Kurz	species	species	NA	BS	Bukit Sawat	2022	0	LC	N	Andaman Is., Borneo, Cambodia, Jawa, Lesser Sunda Is., Malaya, Maluku, Myanmar, New Guinea, Philippines, Sulawesi, Sumatera, Thailand, Vietnam
419	Erythroxylaceae	Erythroxylum	cuneatum	Erythroxylum cuneatum	(Miq.) Kurz	species	species	NA	BD	Badas	1992	0	LC	N	Andaman Is., Borneo, Cambodia, Jawa, Lesser Sunda Is., Malaya, Maluku, Myanmar, New Guinea, Philippines, Sulawesi, Sumatera, Thailand, Vietnam
420	Erythroxylaceae	Erythroxylum	cuneatum	Erythroxylum cuneatum	(Miq.) Kurz	species	species	NA	BD	Badas	2022	0	LC	N	Andaman Is., Borneo, Cambodia, Jawa, Lesser Sunda Is., Malaya, Maluku, Myanmar, New Guinea, Philippines, Sulawesi, Sumatera, Thailand, Vietnam
421	Escalloniaceae	Polyosma	borneensis	Polyosma borneensis	Schltr.	species	species	NA	BS	Bukit Sawat	1992	1	VU	Y	Borneo
422	Escalloniaceae	Polyosma	borneensis	Polyosma borneensis	Schltr.	species	species	NA	BS	Bukit Sawat	2022	0	VU	Y	Borneo
423	Escalloniaceae	Polyosma	borneensis	Polyosma borneensis	Schltr.	species	species	NA	BD	Badas	1992	4	VU	Y	Borneo
424	Escalloniaceae	Polyosma	borneensis	Polyosma borneensis	Schltr.	species	species	NA	BD	Badas	2022	0	VU	Y	Borneo
425	Escalloniaceae	Polyosma	sp.1	Polyosma sp.1	NA	genus	morphospecies	sp1	BS	Bukit Sawat	1992	1	NA	NA	NA
426	Escalloniaceae	Polyosma	sp.1	Polyosma sp.1	NA	genus	morphospecies	sp1	BS	Bukit Sawat	2022	0	NA	NA	NA
427	Escalloniaceae	Polyosma	sp.1	Polyosma sp.1	NA	genus	morphospecies	sp1	BD	Badas	1992	0	NA	NA	NA
428	Escalloniaceae	Polyosma	sp.1	Polyosma sp.1	NA	genus	morphospecies	sp1	BD	Badas	2022	0	NA	NA	NA
429	Euphorbiaceae	Agrostistachys	borneensis	Agrostistachys borneensis	Becc.	species	species	NA	BS	Bukit Sawat	1992	0	LC	N	Borneo, India, Malaya, New Guinea, Philippines, Sri Lanka, Sumatera, Thailand, Vietnam
430	Euphorbiaceae	Agrostistachys	borneensis	Agrostistachys borneensis	Becc.	species	species	NA	BS	Bukit Sawat	2022	2	LC	N	Borneo, India, Malaya, New Guinea, Philippines, Sri Lanka, Sumatera, Thailand, Vietnam
431	Euphorbiaceae	Agrostistachys	borneensis	Agrostistachys borneensis	Becc.	species	species	NA	BD	Badas	1992	1	LC	N	Borneo, India, Malaya, New Guinea, Philippines, Sri Lanka, Sumatera, Thailand, Vietnam
432	Euphorbiaceae	Agrostistachys	borneensis	Agrostistachys borneensis	Becc.	species	species	NA	BD	Badas	2022	4	LC	N	Borneo, India, Malaya, New Guinea, Philippines, Sri Lanka, Sumatera, Thailand, Vietnam
433	Euphorbiaceae	Blumeodendron	tokbrai	Blumeodendron tokbrai	(Blume) Kurz	species	species	NA	BS	Bukit Sawat	1992	2	LC	N	Borneo, Jawa, Malaya, Maluku, Nicobar Is., Philippines, Sulawesi, Sumatera, Thailand
434	Euphorbiaceae	Blumeodendron	tokbrai	Blumeodendron tokbrai	(Blume) Kurz	species	species	NA	BS	Bukit Sawat	2022	3	LC	N	Borneo, Jawa, Malaya, Maluku, Nicobar Is., Philippines, Sulawesi, Sumatera, Thailand
435	Euphorbiaceae	Blumeodendron	tokbrai	Blumeodendron tokbrai	(Blume) Kurz	species	species	NA	BD	Badas	1992	0	LC	N	Borneo, Jawa, Malaya, Maluku, Nicobar Is., Philippines, Sulawesi, Sumatera, Thailand
436	Euphorbiaceae	Blumeodendron	tokbrai	Blumeodendron tokbrai	(Blume) Kurz	species	species	NA	BD	Badas	2022	2	LC	N	Borneo, Jawa, Malaya, Maluku, Nicobar Is., Philippines, Sulawesi, Sumatera, Thailand
437	Euphorbiaceae	Blumeodendron	sp.1	Blumeodendron sp.1	NA	genus	morphospecies	sp1	BS	Bukit Sawat	1992	0	NA	NA	NA
438	Euphorbiaceae	Blumeodendron	sp.1	Blumeodendron sp.1	NA	genus	morphospecies	sp1	BS	Bukit Sawat	2022	1	NA	NA	NA
439	Euphorbiaceae	Blumeodendron	sp.1	Blumeodendron sp.1	NA	genus	morphospecies	sp1	BD	Badas	1992	0	NA	NA	NA
440	Euphorbiaceae	Blumeodendron	sp.1	Blumeodendron sp.1	NA	genus	morphospecies	sp1	BD	Badas	2022	2	NA	NA	NA
441	Euphorbiaceae	Cephalomappa	beccariana	Cephalomappa beccariana	Baill	species	species	NA	BS	Bukit Sawat	1992	4	LC	Y	Borneo
442	Euphorbiaceae	Cephalomappa	beccariana	Cephalomappa beccariana	Baill	species	species	NA	BS	Bukit Sawat	2022	3	LC	Y	Borneo
443	Euphorbiaceae	Cephalomappa	beccariana	Cephalomappa beccariana	Baill	species	species	NA	BD	Badas	1992	0	LC	Y	Borneo
444	Euphorbiaceae	Cephalomappa	beccariana	Cephalomappa beccariana	Baill	species	species	NA	BD	Badas	2022	0	LC	Y	Borneo
445	Euphorbiaceae	Hancea	griffithiana	Hancea griffithiana	(M�ll.Arg.) S.E.C.Sierra, Kulju & Welzen	species	species	NA	BS	Bukit Sawat	1992	0	LC	N	Borneo, Malaya
446	Euphorbiaceae	Hancea	griffithiana	Hancea griffithiana	(M�ll.Arg.) S.E.C.Sierra, Kulju & Welzen	species	species	NA	BS	Bukit Sawat	2022	1	LC	N	Borneo, Malaya
447	Euphorbiaceae	Hancea	griffithiana	Hancea griffithiana	(M�ll.Arg.) S.E.C.Sierra, Kulju & Welzen	species	species	NA	BD	Badas	1992	0	LC	N	Borneo, Malaya
448	Euphorbiaceae	Hancea	griffithiana	Hancea griffithiana	(M�ll.Arg.) S.E.C.Sierra, Kulju & Welzen	species	species	NA	BD	Badas	2022	0	LC	N	Borneo, Malaya
449	Euphorbiaceae	Hancea	penangensis	Hancea penangensis	(M�ll.Arg.) S.E.C.Sierra, Kulju & Welzen	species	species	NA	BS	Bukit Sawat	1992	10	LC	N	Bismarck Archipelago, Borneo, Malaya, Maluku, New Guinea, Nicobar Is., Philippines, Sulawesi, Sumatera, Thailand, Vietnam
450	Euphorbiaceae	Hancea	penangensis	Hancea penangensis	(M�ll.Arg.) S.E.C.Sierra, Kulju & Welzen	species	species	NA	BS	Bukit Sawat	2022	14	LC	N	Bismarck Archipelago, Borneo, Malaya, Maluku, New Guinea, Nicobar Is., Philippines, Sulawesi, Sumatera, Thailand, Vietnam
451	Euphorbiaceae	Hancea	penangensis	Hancea penangensis	(M�ll.Arg.) S.E.C.Sierra, Kulju & Welzen	species	species	NA	BD	Badas	1992	10	LC	N	Bismarck Archipelago, Borneo, Malaya, Maluku, New Guinea, Nicobar Is., Philippines, Sulawesi, Sumatera, Thailand, Vietnam
452	Euphorbiaceae	Hancea	penangensis	Hancea penangensis	(M�ll.Arg.) S.E.C.Sierra, Kulju & Welzen	species	species	NA	BD	Badas	2022	0	LC	N	Bismarck Archipelago, Borneo, Malaya, Maluku, New Guinea, Nicobar Is., Philippines, Sulawesi, Sumatera, Thailand, Vietnam
453	Euphorbiaceae	Macaranga	beccariana	Macaranga beccariana	Merr.	species	species	NA	BS	Bukit Sawat	1992	0	LC	Y	Borneo
454	Euphorbiaceae	Macaranga	beccariana	Macaranga beccariana	Merr.	species	species	NA	BS	Bukit Sawat	2022	1	LC	Y	Borneo
455	Euphorbiaceae	Macaranga	beccariana	Macaranga beccariana	Merr.	species	species	NA	BD	Badas	1992	0	LC	Y	Borneo
456	Euphorbiaceae	Macaranga	beccariana	Macaranga beccariana	Merr.	species	species	NA	BD	Badas	2022	0	LC	Y	Borneo
457	Euphorbiaceae	Macaranga	conifera	Macaranga conifera	(Rchb.f. & Zoll.) M�ll.Arg.	species	species	NA	BS	Bukit Sawat	1992	0	LC	N	Borneo, Malaya, Sulawesi, Sumatera
458	Euphorbiaceae	Macaranga	conifera	Macaranga conifera	(Rchb.f. & Zoll.) M�ll.Arg.	species	species	NA	BS	Bukit Sawat	2022	1	LC	N	Borneo, Malaya, Sulawesi, Sumatera
459	Euphorbiaceae	Macaranga	conifera	Macaranga conifera	(Rchb.f. & Zoll.) M�ll.Arg.	species	species	NA	BD	Badas	1992	0	LC	N	Borneo, Malaya, Sulawesi, Sumatera
460	Euphorbiaceae	Macaranga	conifera	Macaranga conifera	(Rchb.f. & Zoll.) M�ll.Arg.	species	species	NA	BD	Badas	2022	0	LC	N	Borneo, Malaya, Sulawesi, Sumatera
461	Euphorbiaceae	Macaranga	gigantea	Macaranga gigantea	(Rchb.f. & Zoll.) M�ll.Arg.	species	species	NA	BS	Bukit Sawat	1992	0	LC	N	Borneo, Malaya, Myanmar, Sulawesi, Sumatera, Thailand
462	Euphorbiaceae	Macaranga	gigantea	Macaranga gigantea	(Rchb.f. & Zoll.) M�ll.Arg.	species	species	NA	BS	Bukit Sawat	2022	9	LC	N	Borneo, Malaya, Myanmar, Sulawesi, Sumatera, Thailand
463	Euphorbiaceae	Macaranga	gigantea	Macaranga gigantea	(Rchb.f. & Zoll.) M�ll.Arg.	species	species	NA	BD	Badas	1992	0	LC	N	Borneo, Malaya, Myanmar, Sulawesi, Sumatera, Thailand
464	Euphorbiaceae	Macaranga	gigantea	Macaranga gigantea	(Rchb.f. & Zoll.) M�ll.Arg.	species	species	NA	BD	Badas	2022	0	LC	N	Borneo, Malaya, Myanmar, Sulawesi, Sumatera, Thailand
465	Euphorbiaceae	Macaranga	hosei	Macaranga hosei	King ex Hook.f.	species	species	NA	BS	Bukit Sawat	1992	0	LC	N	Borneo, Malaya, Sumatera, Thailand
466	Euphorbiaceae	Macaranga	hosei	Macaranga hosei	King ex Hook.f.	species	species	NA	BS	Bukit Sawat	2022	1	LC	N	Borneo, Malaya, Sumatera, Thailand
467	Euphorbiaceae	Macaranga	hosei	Macaranga hosei	King ex Hook.f.	species	species	NA	BD	Badas	1992	0	LC	N	Borneo, Malaya, Sumatera, Thailand
468	Euphorbiaceae	Macaranga	hosei	Macaranga hosei	King ex Hook.f.	species	species	NA	BD	Badas	2022	0	LC	N	Borneo, Malaya, Sumatera, Thailand
469	Euphorbiaceae	Macaranga	puncticulata	Macaranga puncticulata	Gage	species	species	NA	BS	Bukit Sawat	1992	1	LC	N	Borneo, Malaya, Sumatera
470	Euphorbiaceae	Macaranga	puncticulata	Macaranga puncticulata	Gage	species	species	NA	BS	Bukit Sawat	2022	10	LC	N	Borneo, Malaya, Sumatera
471	Euphorbiaceae	Macaranga	puncticulata	Macaranga puncticulata	Gage	species	species	NA	BD	Badas	1992	0	LC	N	Borneo, Malaya, Sumatera
472	Euphorbiaceae	Macaranga	puncticulata	Macaranga puncticulata	Gage	species	species	NA	BD	Badas	2022	1	LC	N	Borneo, Malaya, Sumatera
473	Euphorbiaceae	Macaranga	recurvata	Macaranga recurvata	Gage	species	species	NA	BS	Bukit Sawat	1992	0	LC	N	Borneo, Lesser Sunda Is., Malaya
474	Euphorbiaceae	Macaranga	recurvata	Macaranga recurvata	Gage	species	species	NA	BS	Bukit Sawat	2022	5	LC	N	Borneo, Lesser Sunda Is., Malaya
475	Euphorbiaceae	Macaranga	recurvata	Macaranga recurvata	Gage	species	species	NA	BD	Badas	1992	0	LC	N	Borneo, Lesser Sunda Is., Malaya
476	Euphorbiaceae	Macaranga	recurvata	Macaranga recurvata	Gage	species	species	NA	BD	Badas	2022	0	LC	N	Borneo, Lesser Sunda Is., Malaya
477	Euphorbiaceae	Macaranga	trachyphylla	Macaranga trachyphylla	Airy Shaw	species	species	NA	BS	Bukit Sawat	1992	0	LC	Y	Borneo
478	Euphorbiaceae	Macaranga	trachyphylla	Macaranga trachyphylla	Airy Shaw	species	species	NA	BS	Bukit Sawat	2022	9	LC	Y	Borneo
479	Euphorbiaceae	Macaranga	trachyphylla	Macaranga trachyphylla	Airy Shaw	species	species	NA	BD	Badas	1992	0	LC	Y	Borneo
480	Euphorbiaceae	Macaranga	trachyphylla	Macaranga trachyphylla	Airy Shaw	species	species	NA	BD	Badas	2022	0	LC	Y	Borneo
481	Euphorbiaceae	Mallotus	sp.1	Mallotus sp.1	NA	genus	morphospecies	sp1	BS	Bukit Sawat	1992	0	NA	NA	NA
482	Euphorbiaceae	Mallotus	sp.1	Mallotus sp.1	NA	genus	morphospecies	sp1	BS	Bukit Sawat	2022	1	NA	NA	NA
483	Euphorbiaceae	Mallotus	sp.1	Mallotus sp.1	NA	genus	morphospecies	sp1	BD	Badas	1992	0	NA	NA	NA
484	Euphorbiaceae	Mallotus	sp.1	Mallotus sp.1	NA	genus	morphospecies	sp1	BD	Badas	2022	14	NA	NA	NA
485	Euphorbiaceae	Neoscortechinia	forbesii	Neoscortechinia forbesii	(Hook.f.) S.Moore	species	species	NA	BS	Bukit Sawat	1992	2	LC	N	Bismarck Archipelago, New Guinea, Solomon Is.
486	Euphorbiaceae	Neoscortechinia	forbesii	Neoscortechinia forbesii	(Hook.f.) S.Moore	species	species	NA	BS	Bukit Sawat	2022	0	LC	N	Bismarck Archipelago, New Guinea, Solomon Is.
487	Euphorbiaceae	Neoscortechinia	forbesii	Neoscortechinia forbesii	(Hook.f.) S.Moore	species	species	NA	BD	Badas	1992	0	LC	N	Bismarck Archipelago, New Guinea, Solomon Is.
488	Euphorbiaceae	Neoscortechinia	forbesii	Neoscortechinia forbesii	(Hook.f.) S.Moore	species	species	NA	BD	Badas	2022	0	LC	N	Bismarck Archipelago, New Guinea, Solomon Is.
489	Euphorbiaceae	Pimelodendron	griffithianum	Pimelodendron griffithianum	(M�ll.Arg.) Benth. ex Hook.f.	species	species	NA	BS	Bukit Sawat	1992	0	LC	N	Borneo, Malaya, Sumatera, Thailand
490	Euphorbiaceae	Pimelodendron	griffithianum	Pimelodendron griffithianum	(M�ll.Arg.) Benth. ex Hook.f.	species	species	NA	BS	Bukit Sawat	2022	0	LC	N	Borneo, Malaya, Sumatera, Thailand
491	Euphorbiaceae	Pimelodendron	griffithianum	Pimelodendron griffithianum	(M�ll.Arg.) Benth. ex Hook.f.	species	species	NA	BD	Badas	1992	2	LC	N	Borneo, Malaya, Sumatera, Thailand
492	Euphorbiaceae	Pimelodendron	griffithianum	Pimelodendron griffithianum	(M�ll.Arg.) Benth. ex Hook.f.	species	species	NA	BD	Badas	2022	2	LC	N	Borneo, Malaya, Sumatera, Thailand
493	Fabaceae	Acacia	mangium	Acacia mangium	Willd.	species	species	NA	BS	Bukit Sawat	1992	0	LC	N	Maluku, New Guinea, Queensland
494	Fabaceae	Acacia	mangium	Acacia mangium	Willd.	species	species	NA	BS	Bukit Sawat	2022	1	LC	N	Maluku, New Guinea, Queensland
495	Fabaceae	Acacia	mangium	Acacia mangium	Willd.	species	species	NA	BD	Badas	1992	0	LC	N	Maluku, New Guinea, Queensland
496	Fabaceae	Acacia	mangium	Acacia mangium	Willd.	species	species	NA	BD	Badas	2022	0	LC	N	Maluku, New Guinea, Queensland
497	Fabaceae	Copaifera	palustris	Copaifera palustris	(Symington) de Wit	species	species	NA	BS	Bukit Sawat	1992	55	EN	Y	Borneo
498	Fabaceae	Copaifera	palustris	Copaifera palustris	(Symington) de Wit	species	species	NA	BS	Bukit Sawat	2022	45	EN	Y	Borneo
499	Fabaceae	Copaifera	palustris	Copaifera palustris	(Symington) de Wit	species	species	NA	BD	Badas	1992	1	EN	Y	Borneo
500	Fabaceae	Copaifera	palustris	Copaifera palustris	(Symington) de Wit	species	species	NA	BD	Badas	2022	1	EN	Y	Borneo
501	Fabaceae	Dialium	indum	Dialium indum var. indum	NA	species	species	NA	BS	Bukit Sawat	1992	0	LC	N	Borneo, Jawa, Malaya, Myanmar, Sumatera, Thailand
502	Fabaceae	Dialium	indum	Dialium indum var. indum	NA	species	species	NA	BS	Bukit Sawat	2022	1	LC	N	Borneo, Jawa, Malaya, Myanmar, Sumatera, Thailand
503	Fabaceae	Dialium	indum	Dialium indum var. indum	NA	species	species	NA	BD	Badas	1992	8	LC	N	Borneo, Jawa, Malaya, Myanmar, Sumatera, Thailand
504	Fabaceae	Dialium	indum	Dialium indum var. indum	NA	species	species	NA	BD	Badas	2022	2	LC	N	Borneo, Jawa, Malaya, Myanmar, Sumatera, Thailand
505	Fabaceae	Dialium	sp.1	Dialium sp.1	NA	genus	morphospecies	sp1	BS	Bukit Sawat	1992	6	NA	NA	NA
506	Fabaceae	Dialium	sp.1	Dialium sp.1	NA	genus	morphospecies	sp1	BS	Bukit Sawat	2022	0	NA	NA	NA
507	Fabaceae	Dialium	sp.1	Dialium sp.1	NA	genus	morphospecies	sp1	BD	Badas	1992	0	NA	NA	NA
508	Fabaceae	Dialium	sp.1	Dialium sp.1	NA	genus	morphospecies	sp1	BD	Badas	2022	0	NA	NA	NA
509	Fabaceae	Dialium	sp.2	Dialium sp.2	NA	genus	morphospecies	sp2	BS	Bukit Sawat	1992	1	NA	NA	NA
510	Fabaceae	Dialium	sp.2	Dialium sp.2	NA	genus	morphospecies	sp2	BS	Bukit Sawat	2022	0	NA	NA	NA
511	Fabaceae	Dialium	sp.2	Dialium sp.2	NA	genus	morphospecies	sp2	BD	Badas	1992	1	NA	NA	NA
512	Fabaceae	Dialium	sp.2	Dialium sp.2	NA	genus	morphospecies	sp2	BD	Badas	2022	0	NA	NA	NA
513	Fabaceae	Koompassia	malaccensis	Koompassia malaccensis	Maingay	species	species	NA	BS	Bukit Sawat	1992	6	LC	N	Borneo, Malaya, Thailand
514	Fabaceae	Koompassia	malaccensis	Koompassia malaccensis	Maingay	species	species	NA	BS	Bukit Sawat	2022	5	LC	N	Borneo, Malaya, Thailand
515	Fabaceae	Koompassia	malaccensis	Koompassia malaccensis	Maingay	species	species	NA	BD	Badas	1992	2	LC	N	Borneo, Malaya, Thailand
516	Fabaceae	Koompassia	malaccensis	Koompassia malaccensis	Maingay	species	species	NA	BD	Badas	2022	9	LC	N	Borneo, Malaya, Thailand
517	Fabaceae	Sindora	leiocarpa	Sindora leiocarpa	Backer ex K.Heyne & de Wit	species	species	NA	BS	Bukit Sawat	1992	23	LC	N	Borneo, Sumatera
518	Fabaceae	Sindora	leiocarpa	Sindora leiocarpa	Backer ex K.Heyne & de Wit	species	species	NA	BS	Bukit Sawat	2022	19	LC	N	Borneo, Sumatera
519	Fabaceae	Sindora	leiocarpa	Sindora leiocarpa	Backer ex K.Heyne & de Wit	species	species	NA	BD	Badas	1992	16	LC	N	Borneo, Sumatera
520	Fabaceae	Sindora	leiocarpa	Sindora leiocarpa	Backer ex K.Heyne & de Wit	species	species	NA	BD	Badas	2022	16	LC	N	Borneo, Sumatera
521	Fagaceae	Castanopsis	foxworthyi	Castanopsis foxworthyi	Schottky	species	species	NA	BS	Bukit Sawat	1992	29	NE	N	Borneo, Malaya
522	Fagaceae	Castanopsis	foxworthyi	Castanopsis foxworthyi	Schottky	species	species	NA	BS	Bukit Sawat	2022	3	NE	N	Borneo, Malaya
523	Fagaceae	Castanopsis	foxworthyi	Castanopsis foxworthyi	Schottky	species	species	NA	BD	Badas	1992	9	NE	N	Borneo, Malaya
524	Fagaceae	Castanopsis	foxworthyi	Castanopsis foxworthyi	Schottky	species	species	NA	BD	Badas	2022	1	NE	N	Borneo, Malaya
525	Fagaceae	Lithocarpus	andersonii	Lithocarpus andersonii	Soepadmo	species	species	NA	BS	Bukit Sawat	1992	0	VU	Y	Borneo
526	Fagaceae	Lithocarpus	andersonii	Lithocarpus andersonii	Soepadmo	species	species	NA	BS	Bukit Sawat	2022	3	VU	Y	Borneo
527	Fagaceae	Lithocarpus	andersonii	Lithocarpus andersonii	Soepadmo	species	species	NA	BD	Badas	1992	0	VU	Y	Borneo
528	Fagaceae	Lithocarpus	andersonii	Lithocarpus andersonii	Soepadmo	species	species	NA	BD	Badas	2022	1	VU	Y	Borneo
529	Fagaceae	Lithocarpus	coopertus	Lithocarpus coopertus	(Blanco) Rehder	species	species	NA	BS	Bukit Sawat	1992	14	LC	N	Borneo, Malaya, Philippines
530	Fagaceae	Lithocarpus	coopertus	Lithocarpus coopertus	(Blanco) Rehder	species	species	NA	BS	Bukit Sawat	2022	12	LC	N	Borneo, Malaya, Philippines
531	Fagaceae	Lithocarpus	coopertus	Lithocarpus coopertus	(Blanco) Rehder	species	species	NA	BD	Badas	1992	3	LC	N	Borneo, Malaya, Philippines
532	Fagaceae	Lithocarpus	coopertus	Lithocarpus coopertus	(Blanco) Rehder	species	species	NA	BD	Badas	2022	0	LC	N	Borneo, Malaya, Philippines
533	Fagaceae	Lithocarpus	dasystachyus	Lithocarpus dasystachyus	(Miq.) Rehder	species	species	NA	BS	Bukit Sawat	1992	3	LC	Y	Borneo
534	Fagaceae	Lithocarpus	dasystachyus	Lithocarpus dasystachyus	(Miq.) Rehder	species	species	NA	BS	Bukit Sawat	2022	4	LC	Y	Borneo
535	Fagaceae	Lithocarpus	dasystachyus	Lithocarpus dasystachyus	(Miq.) Rehder	species	species	NA	BD	Badas	1992	0	LC	Y	Borneo
536	Fagaceae	Lithocarpus	dasystachyus	Lithocarpus dasystachyus	(Miq.) Rehder	species	species	NA	BD	Badas	2022	0	LC	Y	Borneo
537	Fagaceae	Lithocarpus	nieuwenhuisii	Lithocarpus nieuwenhuisii	(Seemen) A.Camus	species	species	NA	BS	Bukit Sawat	1992	4	LC	N	Borneo, Philippines
538	Fagaceae	Lithocarpus	nieuwenhuisii	Lithocarpus nieuwenhuisii	(Seemen) A.Camus	species	species	NA	BS	Bukit Sawat	2022	3	LC	N	Borneo, Philippines
539	Fagaceae	Lithocarpus	nieuwenhuisii	Lithocarpus nieuwenhuisii	(Seemen) A.Camus	species	species	NA	BD	Badas	1992	8	LC	N	Borneo, Philippines
540	Fagaceae	Lithocarpus	nieuwenhuisii	Lithocarpus nieuwenhuisii	(Seemen) A.Camus	species	species	NA	BD	Badas	2022	1	LC	N	Borneo, Philippines
541	Fagaceae	Lithocarpus	pusillus	Lithocarpus pusillus	Soepadmo	species	species	NA	BS	Bukit Sawat	1992	3	NE	Y	Borneo
542	Fagaceae	Lithocarpus	pusillus	Lithocarpus pusillus	Soepadmo	species	species	NA	BS	Bukit Sawat	2022	1	NE	Y	Borneo
543	Fagaceae	Lithocarpus	pusillus	Lithocarpus pusillus	Soepadmo	species	species	NA	BD	Badas	1992	4	NE	Y	Borneo
544	Fagaceae	Lithocarpus	pusillus	Lithocarpus pusillus	Soepadmo	species	species	NA	BD	Badas	2022	0	NE	Y	Borneo
545	Fagaceae	Lithocarpus	sp.1	Lithocarpus sp.1	NA	genus	morphospecies	sp1	BS	Bukit Sawat	1992	0	NA	NA	NA
546	Fagaceae	Lithocarpus	sp.1	Lithocarpus sp.1	NA	genus	morphospecies	sp1	BS	Bukit Sawat	2022	8	NA	NA	NA
547	Fagaceae	Lithocarpus	sp.1	Lithocarpus sp.1	NA	genus	morphospecies	sp1	BD	Badas	1992	0	NA	NA	NA
548	Fagaceae	Lithocarpus	sp.1	Lithocarpus sp.1	NA	genus	morphospecies	sp1	BD	Badas	2022	1	NA	NA	NA
549	Hypericaceae	Cratoxylum	glaucum	Cratoxylum glaucum	Korth.	species	species	NA	BS	Bukit Sawat	1992	4	LC	N	Borneo, Malaya, Sumatera
550	Hypericaceae	Cratoxylum	glaucum	Cratoxylum glaucum	Korth.	species	species	NA	BS	Bukit Sawat	2022	2	LC	N	Borneo, Malaya, Sumatera
551	Hypericaceae	Cratoxylum	glaucum	Cratoxylum glaucum	Korth.	species	species	NA	BD	Badas	1992	0	LC	N	Borneo, Malaya, Sumatera
552	Hypericaceae	Cratoxylum	glaucum	Cratoxylum glaucum	Korth.	species	species	NA	BD	Badas	2022	0	LC	N	Borneo, Malaya, Sumatera
553	Junglandaceae	Engelhardia	serrata	Engelhardia serrata	Blume	species	species	NA	BS	Bukit Sawat	1992	0	LC	N	Borneo, Cambodia, China South-Central, Jawa, Laos, Malaya, Maluku, Myanmar, Philippines, Sulawesi, Sumatera, Thailand, Vietnam
554	Junglandaceae	Engelhardia	serrata	Engelhardia serrata	Blume	species	species	NA	BS	Bukit Sawat	2022	0	LC	N	Borneo, Cambodia, China South-Central, Jawa, Laos, Malaya, Maluku, Myanmar, Philippines, Sulawesi, Sumatera, Thailand, Vietnam
555	Junglandaceae	Engelhardia	serrata	Engelhardia serrata	Blume	species	species	NA	BD	Badas	1992	1	LC	N	Borneo, Cambodia, China South-Central, Jawa, Laos, Malaya, Maluku, Myanmar, Philippines, Sulawesi, Sumatera, Thailand, Vietnam
556	Junglandaceae	Engelhardia	serrata	Engelhardia serrata	Blume	species	species	NA	BD	Badas	2022	0	LC	N	Borneo, Cambodia, China South-Central, Jawa, Laos, Malaya, Maluku, Myanmar, Philippines, Sulawesi, Sumatera, Thailand, Vietnam
557	Lauraceae	Actinodaphne	borneensis	Actinodaphne borneensis	Meisn.	species	species	NA	BS	Bukit Sawat	1992	7	LC	N	Borneo, Malaya
558	Lauraceae	Actinodaphne	borneensis	Actinodaphne borneensis	Meisn.	species	species	NA	BS	Bukit Sawat	2022	11	LC	N	Borneo, Malaya
559	Lauraceae	Actinodaphne	borneensis	Actinodaphne borneensis	Meisn.	species	species	NA	BD	Badas	1992	58	LC	N	Borneo, Malaya
560	Lauraceae	Actinodaphne	borneensis	Actinodaphne borneensis	Meisn.	species	species	NA	BD	Badas	2022	15	LC	N	Borneo, Malaya
561	Lauraceae	Actinodaphne	pruinosa	Actinodaphne pruinosa	Nees	species	species	NA	BS	Bukit Sawat	1992	0	LC	N	Borneo, Malaya
562	Lauraceae	Actinodaphne	pruinosa	Actinodaphne pruinosa	Nees	species	species	NA	BS	Bukit Sawat	2022	0	LC	N	Borneo, Malaya
563	Lauraceae	Actinodaphne	pruinosa	Actinodaphne pruinosa	Nees	species	species	NA	BD	Badas	1992	5	LC	N	Borneo, Malaya
564	Lauraceae	Actinodaphne	pruinosa	Actinodaphne pruinosa	Nees	species	species	NA	BD	Badas	2022	1	LC	N	Borneo, Malaya
565	Lauraceae	Actinodaphne	sp.1	Actinodaphne sp.1	NA	genus	morphospecies	sp1	BS	Bukit Sawat	1992	0	NA	NA	NA
566	Lauraceae	Actinodaphne	sp.1	Actinodaphne sp.1	NA	genus	morphospecies	sp1	BS	Bukit Sawat	2022	1	NA	NA	NA
567	Lauraceae	Actinodaphne	sp.1	Actinodaphne sp.1	NA	genus	morphospecies	sp1	BD	Badas	1992	0	NA	NA	NA
568	Lauraceae	Actinodaphne	sp.1	Actinodaphne sp.1	NA	genus	morphospecies	sp1	BD	Badas	2022	0	NA	NA	NA
569	Lauraceae	Alseodaphne	insignis	Alseodaphne insignis	Gamble	species	species	NA	BS	Bukit Sawat	1992	7	LC	N	Borneo, Malaya
570	Lauraceae	Alseodaphne	insignis	Alseodaphne insignis	Gamble	species	species	NA	BS	Bukit Sawat	2022	6	LC	N	Borneo, Malaya
571	Lauraceae	Alseodaphne	insignis	Alseodaphne insignis	Gamble	species	species	NA	BD	Badas	1992	2	LC	N	Borneo, Malaya
572	Lauraceae	Alseodaphne	insignis	Alseodaphne insignis	Gamble	species	species	NA	BD	Badas	2022	1	LC	N	Borneo, Malaya
573	Lauraceae	Alseodaphne	sp.1	Alseodaphne sp.1	NA	genus	morphospecies	sp1	BS	Bukit Sawat	1992	0	NA	NA	NA
574	Lauraceae	Alseodaphne	sp.1	Alseodaphne sp.1	NA	genus	morphospecies	sp1	BS	Bukit Sawat	2022	1	NA	NA	NA
575	Lauraceae	Alseodaphne	sp.1	Alseodaphne sp.1	NA	genus	morphospecies	sp1	BD	Badas	1992	0	NA	NA	NA
576	Lauraceae	Alseodaphne	sp.1	Alseodaphne sp.1	NA	genus	morphospecies	sp1	BD	Badas	2022	0	NA	NA	NA
577	Lauraceae	Cinnamomum	politum	Cinnamomum politum	Miq.	species	species	NA	BS	Bukit Sawat	1992	3	LC	Y	Borneo
578	Lauraceae	Cinnamomum	politum	Cinnamomum politum	Miq.	species	species	NA	BS	Bukit Sawat	2022	0	LC	Y	Borneo
579	Lauraceae	Cinnamomum	politum	Cinnamomum politum	Miq.	species	species	NA	BD	Badas	1992	6	LC	Y	Borneo
580	Lauraceae	Cinnamomum	politum	Cinnamomum politum	Miq.	species	species	NA	BD	Badas	2022	5	LC	Y	Borneo
581	Lauraceae	Cryptocarya	ferrea	Cryptocarya ferrea	Blume	species	species	NA	BS	Bukit Sawat	1992	1	LC	N	Borneo, Cambodia, East Himalaya, Jawa, Laos, Lesser Sunda Is., Malaya, Myanmar, Philippines, Sulawesi, Sumatera, Thailand, Vietnam
582	Lauraceae	Cryptocarya	ferrea	Cryptocarya ferrea	Blume	species	species	NA	BS	Bukit Sawat	2022	0	LC	N	Borneo, Cambodia, East Himalaya, Jawa, Laos, Lesser Sunda Is., Malaya, Myanmar, Philippines, Sulawesi, Sumatera, Thailand, Vietnam
583	Lauraceae	Cryptocarya	ferrea	Cryptocarya ferrea	Blume	species	species	NA	BD	Badas	1992	0	LC	N	Borneo, Cambodia, East Himalaya, Jawa, Laos, Lesser Sunda Is., Malaya, Myanmar, Philippines, Sulawesi, Sumatera, Thailand, Vietnam
584	Lauraceae	Cryptocarya	ferrea	Cryptocarya ferrea	Blume	species	species	NA	BD	Badas	2022	0	LC	N	Borneo, Cambodia, East Himalaya, Jawa, Laos, Lesser Sunda Is., Malaya, Myanmar, Philippines, Sulawesi, Sumatera, Thailand, Vietnam
585	Lauraceae	Cryptocarya	sp.1	Cryptocarya sp.1	NA	genus	morphospecies	sp1	BS	Bukit Sawat	1992	1	NA	NA	NA
586	Lauraceae	Cryptocarya	sp.1	Cryptocarya sp.1	NA	genus	morphospecies	sp1	BS	Bukit Sawat	2022	0	NA	NA	NA
587	Lauraceae	Cryptocarya	sp.1	Cryptocarya sp.1	NA	genus	morphospecies	sp1	BD	Badas	1992	0	NA	NA	NA
588	Lauraceae	Cryptocarya	sp.1	Cryptocarya sp.1	NA	genus	morphospecies	sp1	BD	Badas	2022	0	NA	NA	NA
589	Lauraceae	Cinnamomum	racemosum	Cinnamomum racemosum	Kosterm.	species	species	NA	BS	Bukit Sawat	1992	0	LC	Y	Borneo
590	Lauraceae	Cinnamomum	racemosum	Cinnamomum racemosum	Kosterm.	species	species	NA	BS	Bukit Sawat	2022	0	LC	Y	Borneo
591	Lauraceae	Cinnamomum	racemosum	Cinnamomum racemosum	Kosterm.	species	species	NA	BD	Badas	1992	1	LC	Y	Borneo
592	Lauraceae	Cinnamomum	racemosum	Cinnamomum racemosum	Kosterm.	species	species	NA	BD	Badas	2022	0	LC	Y	Borneo
593	Lauraceae	Endiandra	sp.1	Endiandra sp.1	NA	genus	morphospecies	sp1	BS	Bukit Sawat	1992	0	NA	NA	NA
594	Lauraceae	Endiandra	sp.1	Endiandra sp.1	NA	genus	morphospecies	sp1	BS	Bukit Sawat	2022	0	NA	NA	NA
595	Lauraceae	Endiandra	sp.1	Endiandra sp.1	NA	genus	morphospecies	sp1	BD	Badas	1992	1	NA	NA	NA
596	Lauraceae	Endiandra	sp.1	Endiandra sp.1	NA	genus	morphospecies	sp1	BD	Badas	2022	0	NA	NA	NA
597	Lauraceae	Litsea	accedens	Litsea accedens	(Blume) Boerl.	species	species	NA	BS	Bukit Sawat	1992	0	LC	N	Borneo, Malaya, Nicobar Is., Sumatera, Thailand
598	Lauraceae	Litsea	accedens	Litsea accedens	(Blume) Boerl.	species	species	NA	BS	Bukit Sawat	2022	1	LC	N	Borneo, Malaya, Nicobar Is., Sumatera, Thailand
599	Lauraceae	Litsea	accedens	Litsea accedens	(Blume) Boerl.	species	species	NA	BD	Badas	1992	0	LC	N	Borneo, Malaya, Nicobar Is., Sumatera, Thailand
600	Lauraceae	Litsea	accedens	Litsea accedens	(Blume) Boerl.	species	species	NA	BD	Badas	2022	0	LC	N	Borneo, Malaya, Nicobar Is., Sumatera, Thailand
601	Lauraceae	Litsea	ficoidea	Litsea ficoidea	Kosterm.	species	species	NA	BS	Bukit Sawat	1992	0	VU	Y	Borneo
602	Lauraceae	Litsea	ficoidea	Litsea ficoidea	Kosterm.	species	species	NA	BS	Bukit Sawat	2022	1	VU	Y	Borneo
603	Lauraceae	Litsea	ficoidea	Litsea ficoidea	Kosterm.	species	species	NA	BD	Badas	1992	0	VU	Y	Borneo
604	Lauraceae	Litsea	ficoidea	Litsea ficoidea	Kosterm.	species	species	NA	BD	Badas	2022	0	VU	Y	Borneo
605	Lauraceae	Litsea	elliptica	Litsea elliptica	Blume	species	species	NA	BS	Bukit Sawat	1992	0	LC	N	Borneo, Jawa, Malaya, Maluku, New Guinea, Philippines, Sulawesi, Sumatera, Thailand
606	Lauraceae	Litsea	elliptica	Litsea elliptica	Blume	species	species	NA	BS	Bukit Sawat	2022	3	LC	N	Borneo, Jawa, Malaya, Maluku, New Guinea, Philippines, Sulawesi, Sumatera, Thailand
607	Lauraceae	Litsea	elliptica	Litsea elliptica	Blume	species	species	NA	BD	Badas	1992	0	LC	N	Borneo, Jawa, Malaya, Maluku, New Guinea, Philippines, Sulawesi, Sumatera, Thailand
608	Lauraceae	Litsea	elliptica	Litsea elliptica	Blume	species	species	NA	BD	Badas	2022	0	LC	N	Borneo, Jawa, Malaya, Maluku, New Guinea, Philippines, Sulawesi, Sumatera, Thailand
609	Lecythidaceae	Barringtonia	reticulata	Barringtonia reticulata	(Blume) Miq.	species	species	NA	BS	Bukit Sawat	1992	4	LC	N	Borneo, Malaya, Myanmar, Nicobar Is., Philippines, Sulawesi, Sumatera
610	Lecythidaceae	Barringtonia	reticulata	Barringtonia reticulata	(Blume) Miq.	species	species	NA	BS	Bukit Sawat	2022	5	LC	N	Borneo, Malaya, Myanmar, Nicobar Is., Philippines, Sulawesi, Sumatera
611	Lecythidaceae	Barringtonia	reticulata	Barringtonia reticulata	(Blume) Miq.	species	species	NA	BD	Badas	1992	0	LC	N	Borneo, Malaya, Myanmar, Nicobar Is., Philippines, Sulawesi, Sumatera
612	Lecythidaceae	Barringtonia	reticulata	Barringtonia reticulata	(Blume) Miq.	species	species	NA	BD	Badas	2022	0	LC	N	Borneo, Malaya, Myanmar, Nicobar Is., Philippines, Sulawesi, Sumatera
613	Magnoliaceae	Magnolia	bintuluensis	Magnolia bintuluensis	(A.Agostini) Noot.	species	species	NA	BS	Bukit Sawat	1992	3	NA	N	Borneo, Malaya, Sumatera
614	Magnoliaceae	Magnolia	bintuluensis	Magnolia bintuluensis	(A.Agostini) Noot.	species	species	NA	BS	Bukit Sawat	2022	4	NA	N	Borneo, Malaya, Sumatera
615	Magnoliaceae	Magnolia	bintuluensis	Magnolia bintuluensis	(A.Agostini) Noot.	species	species	NA	BD	Badas	1992	0	NA	N	Borneo, Malaya, Sumatera
616	Magnoliaceae	Magnolia	bintuluensis	Magnolia bintuluensis	(A.Agostini) Noot.	species	species	NA	BD	Badas	2022	0	NA	N	Borneo, Malaya, Sumatera
617	Malvaceae	Durio	kutejensis	Durio kutejensis	(Hassk.) Becc.	species	species	NA	BS	Bukit Sawat	1992	3	VU	Y	Borneo
618	Malvaceae	Durio	kutejensis	Durio kutejensis	(Hassk.) Becc.	species	species	NA	BS	Bukit Sawat	2022	2	VU	Y	Borneo
619	Malvaceae	Durio	kutejensis	Durio kutejensis	(Hassk.) Becc.	species	species	NA	BD	Badas	1992	0	VU	Y	Borneo
620	Malvaceae	Durio	kutejensis	Durio kutejensis	(Hassk.) Becc.	species	species	NA	BD	Badas	2022	0	VU	Y	Borneo
621	Malvaceae	Heritiera	albiflora	Heritiera albiflora	(Ridl.) Kosterm.	species	species	NA	BS	Bukit Sawat	1992	8	VU	Y	Borneo
622	Malvaceae	Heritiera	albiflora	Heritiera albiflora	(Ridl.) Kosterm.	species	species	NA	BS	Bukit Sawat	2022	8	VU	Y	Borneo
623	Malvaceae	Heritiera	albiflora	Heritiera albiflora	(Ridl.) Kosterm.	species	species	NA	BD	Badas	1992	15	VU	Y	Borneo
624	Malvaceae	Heritiera	albiflora	Heritiera albiflora	(Ridl.) Kosterm.	species	species	NA	BD	Badas	2022	13	VU	Y	Borneo
625	Malvaceae	Microcos	subcordifolia	Microcos subcordifolia	R.C.K.Chung	species	species	NA	BS	Bukit Sawat	1992	0	NA	Y	Borneo
626	Malvaceae	Microcos	subcordifolia	Microcos subcordifolia	R.C.K.Chung	species	species	NA	BS	Bukit Sawat	2022	1	NA	Y	Borneo
627	Malvaceae	Microcos	subcordifolia	Microcos subcordifolia	R.C.K.Chung	species	species	NA	BD	Badas	1992	0	NA	Y	Borneo
628	Malvaceae	Microcos	subcordifolia	Microcos subcordifolia	R.C.K.Chung	species	species	NA	BD	Badas	2022	0	NA	Y	Borneo
629	Malvaceae	Microcos	sp.1	Microcos sp.1	NA	genus	morphospecies	sp1	BS	Bukit Sawat	1992	0	NA	NA	NA
630	Malvaceae	Microcos	sp.1	Microcos sp.1	NA	genus	morphospecies	sp1	BS	Bukit Sawat	2022	1	NA	NA	NA
631	Malvaceae	Microcos	sp.1	Microcos sp.1	NA	genus	morphospecies	sp1	BD	Badas	1992	0	NA	NA	NA
632	Malvaceae	Microcos	sp.1	Microcos sp.1	NA	genus	morphospecies	sp1	BD	Badas	2022	0	NA	NA	NA
633	Malvaceae	Pentace	rigida	Pentace rigida	Kosterm.	species	species	NA	BS	Bukit Sawat	1992	13	VU	Y	Borneo
634	Malvaceae	Pentace	rigida	Pentace rigida	Kosterm.	species	species	NA	BS	Bukit Sawat	2022	3	VU	Y	Borneo
635	Malvaceae	Pentace	rigida	Pentace rigida	Kosterm.	species	species	NA	BD	Badas	1992	0	VU	Y	Borneo
636	Malvaceae	Pentace	rigida	Pentace rigida	Kosterm.	species	species	NA	BD	Badas	2022	0	VU	Y	Borneo
637	Melastomataceae	Memecylon	borneense	Memecylon borneense	Merr.	species	species	NA	BS	Bukit Sawat	1992	14	NE	Y	Borneo
638	Melastomataceae	Memecylon	borneense	Memecylon borneense	Merr.	species	species	NA	BS	Bukit Sawat	2022	13	NE	Y	Borneo
639	Melastomataceae	Memecylon	borneense	Memecylon borneense	Merr.	species	species	NA	BD	Badas	1992	1	NE	Y	Borneo
640	Melastomataceae	Memecylon	borneense	Memecylon borneense	Merr.	species	species	NA	BD	Badas	2022	2	NE	Y	Borneo
641	Melastomataceae	Memecylon	sp.1	Memecylon sp.1	NA	genus	morphospecies	sp1	BS	Bukit Sawat	1992	0	NA	NA	NA
642	Melastomataceae	Memecylon	sp.1	Memecylon sp.1	NA	genus	morphospecies	sp1	BS	Bukit Sawat	2022	1	NA	NA	NA
643	Melastomataceae	Memecylon	sp.1	Memecylon sp.1	NA	genus	morphospecies	sp1	BD	Badas	1992	0	NA	NA	NA
644	Melastomataceae	Memecylon	sp.1	Memecylon sp.1	NA	genus	morphospecies	sp1	BD	Badas	2022	0	NA	NA	NA
645	Melastomataceae	Pternandra	coriacea	Pternandra coriacea	(Cogn.) M.P.Nayar	species	species	NA	BS	Bukit Sawat	1992	2	NE	Y	Borneo
646	Melastomataceae	Pternandra	coriacea	Pternandra coriacea	(Cogn.) M.P.Nayar	species	species	NA	BS	Bukit Sawat	2022	0	NE	Y	Borneo
647	Melastomataceae	Pternandra	coriacea	Pternandra coriacea	(Cogn.) M.P.Nayar	species	species	NA	BD	Badas	1992	0	NE	Y	Borneo
648	Melastomataceae	Pternandra	coriacea	Pternandra coriacea	(Cogn.) M.P.Nayar	species	species	NA	BD	Badas	2022	0	NE	Y	Borneo
649	Meliaceae	Aglaia	glabrata	Aglaia glabrata	Teijsm. & Binn.	species	species	NA	BS	Bukit Sawat	1992	5	NT	N	Borneo, Malaya, Maluku, Sumatera
650	Meliaceae	Aglaia	glabrata	Aglaia glabrata	Teijsm. & Binn.	species	species	NA	BS	Bukit Sawat	2022	7	NT	N	Borneo, Malaya, Maluku, Sumatera
651	Meliaceae	Aglaia	glabrata	Aglaia glabrata	Teijsm. & Binn.	species	species	NA	BD	Badas	1992	57	NT	N	Borneo, Malaya, Maluku, Sumatera
652	Meliaceae	Aglaia	glabrata	Aglaia glabrata	Teijsm. & Binn.	species	species	NA	BD	Badas	2022	49	NT	N	Borneo, Malaya, Maluku, Sumatera
653	Meliaceae	Aglaia	rubiginosa	Aglaia rubiginosa	(Hiern) Pannell	species	species	NA	BS	Bukit Sawat	1992	0	LC	N	Borneo, Lesser Sunda Is., Malaya, Sumatera, Thailand
654	Meliaceae	Aglaia	rubiginosa	Aglaia rubiginosa	(Hiern) Pannell	species	species	NA	BS	Bukit Sawat	2022	0	LC	N	Borneo, Lesser Sunda Is., Malaya, Sumatera, Thailand
655	Meliaceae	Aglaia	rubiginosa	Aglaia rubiginosa	(Hiern) Pannell	species	species	NA	BD	Badas	1992	1	LC	N	Borneo, Lesser Sunda Is., Malaya, Sumatera, Thailand
656	Meliaceae	Aglaia	rubiginosa	Aglaia rubiginosa	(Hiern) Pannell	species	species	NA	BD	Badas	2022	0	LC	N	Borneo, Lesser Sunda Is., Malaya, Sumatera, Thailand
657	Meliaceae	Aglaia	silvestris	Aglaia silvestris	(M.Roem.) Merr.	species	species	NA	BS	Bukit Sawat	1992	3	LC	N	NA
658	Meliaceae	Aglaia	silvestris	Aglaia silvestris	(M.Roem.) Merr.	species	species	NA	BS	Bukit Sawat	2022	0	LC	N	NA
659	Meliaceae	Aglaia	silvestris	Aglaia silvestris	(M.Roem.) Merr.	species	species	NA	BD	Badas	1992	0	LC	N	NA
660	Meliaceae	Aglaia	silvestris	Aglaia silvestris	(M.Roem.) Merr.	species	species	NA	BD	Badas	2022	0	LC	N	NA
661	Meliaceae	Dysoxylum	sp.1	Dysoxylum sp.1	NA	genus	morphospecies	sp1	BS	Bukit Sawat	1992	0	NA	NA	Andaman Is., Bismarck Archipelago, Borneo, Cambodia, Jawa, Laos, Lesser Sunda Is., Malaya, Maluku, Myanmar, New Guinea, Nicobar Is., Philippines, Solomon Is., Sulawesi, Sumatera, Thailand, Vietnam
662	Meliaceae	Dysoxylum	sp.1	Dysoxylum sp.1	NA	genus	morphospecies	sp1	BS	Bukit Sawat	2022	1	NA	NA	Andaman Is., Bismarck Archipelago, Borneo, Cambodia, Jawa, Laos, Lesser Sunda Is., Malaya, Maluku, Myanmar, New Guinea, Nicobar Is., Philippines, Solomon Is., Sulawesi, Sumatera, Thailand, Vietnam
663	Meliaceae	Dysoxylum	sp.1	Dysoxylum sp.1	NA	genus	morphospecies	sp1	BD	Badas	1992	0	NA	NA	Andaman Is., Bismarck Archipelago, Borneo, Cambodia, Jawa, Laos, Lesser Sunda Is., Malaya, Maluku, Myanmar, New Guinea, Nicobar Is., Philippines, Solomon Is., Sulawesi, Sumatera, Thailand, Vietnam
664	Meliaceae	Dysoxylum	sp.1	Dysoxylum sp.1	NA	genus	morphospecies	sp1	BD	Badas	2022	0	NA	NA	Andaman Is., Bismarck Archipelago, Borneo, Cambodia, Jawa, Laos, Lesser Sunda Is., Malaya, Maluku, Myanmar, New Guinea, Nicobar Is., Philippines, Solomon Is., Sulawesi, Sumatera, Thailand, Vietnam
665	Moraceae	Artocarpus	odoratissimus	Artocarpus odoratissimus	Blanco	species	species	NA	BS	Bukit Sawat	1992	1	NT	Y	Borneo
666	Moraceae	Artocarpus	odoratissimus	Artocarpus odoratissimus	Blanco	species	species	NA	BS	Bukit Sawat	2022	1	NT	Y	Borneo
667	Moraceae	Artocarpus	odoratissimus	Artocarpus odoratissimus	Blanco	species	species	NA	BD	Badas	1992	0	NT	Y	Borneo
668	Moraceae	Artocarpus	odoratissimus	Artocarpus odoratissimus	Blanco	species	species	NA	BD	Badas	2022	0	NT	Y	Borneo
669	Moraceae	Ficus	sp.1	Ficus sp.1	NA	genus	morphospecies	sp1	BS	Bukit Sawat	1992	0	NA	NA	NA
670	Moraceae	Ficus	sp.1	Ficus sp.1	NA	genus	morphospecies	sp1	BS	Bukit Sawat	2022	0	NA	NA	NA
671	Moraceae	Ficus	sp.1	Ficus sp.1	NA	genus	morphospecies	sp1	BD	Badas	1992	1	NA	NA	NA
672	Moraceae	Ficus	sp.1	Ficus sp.1	NA	genus	morphospecies	sp1	BD	Badas	2022	0	NA	NA	NA
673	Myristicaceae	Gymnacranthera	farquhariana	Gymnacranthera farquhariana	(Wall. ex Hook.f. & Thomson) Warb.	species	species	NA	BS	Bukit Sawat	1992	4	LC	N	Bismarck Archipelago, Borneo, Malaya, Maluku, New Guinea, Philippines, Sulawesi, Sumatera, Thailand
674	Myristicaceae	Gymnacranthera	farquhariana	Gymnacranthera farquhariana	(Wall. ex Hook.f. & Thomson) Warb.	species	species	NA	BS	Bukit Sawat	2022	1	LC	N	Bismarck Archipelago, Borneo, Malaya, Maluku, New Guinea, Philippines, Sulawesi, Sumatera, Thailand
675	Myristicaceae	Gymnacranthera	farquhariana	Gymnacranthera farquhariana	(Wall. ex Hook.f. & Thomson) Warb.	species	species	NA	BD	Badas	1992	0	LC	N	Bismarck Archipelago, Borneo, Malaya, Maluku, New Guinea, Philippines, Sulawesi, Sumatera, Thailand
676	Myristicaceae	Gymnacranthera	farquhariana	Gymnacranthera farquhariana	(Wall. ex Hook.f. & Thomson) Warb.	species	species	NA	BD	Badas	2022	0	LC	N	Bismarck Archipelago, Borneo, Malaya, Maluku, New Guinea, Philippines, Sulawesi, Sumatera, Thailand
677	Myristicaceae	Horsfieldia	carnosa	Horsfieldia carnosa	Warb.	species	species	NA	BS	Bukit Sawat	1992	7	NT	Y	Borneo
678	Myristicaceae	Horsfieldia	carnosa	Horsfieldia carnosa	Warb.	species	species	NA	BS	Bukit Sawat	2022	10	NT	Y	Borneo
679	Myristicaceae	Horsfieldia	carnosa	Horsfieldia carnosa	Warb.	species	species	NA	BD	Badas	1992	2	NT	Y	Borneo
680	Myristicaceae	Horsfieldia	carnosa	Horsfieldia carnosa	Warb.	species	species	NA	BD	Badas	2022	3	NT	Y	Borneo
681	Myristicaceae	Horsfieldia	crassifolia	Horsfieldia crassifolia	(Hook.f. & Thomson) Warb.	species	species	NA	BS	Bukit Sawat	1992	6	LC	N	Borneo, Malaya, Sumatera, Thailand
682	Myristicaceae	Horsfieldia	crassifolia	Horsfieldia crassifolia	(Hook.f. & Thomson) Warb.	species	species	NA	BS	Bukit Sawat	2022	10	LC	N	Borneo, Malaya, Sumatera, Thailand
683	Myristicaceae	Horsfieldia	crassifolia	Horsfieldia crassifolia	(Hook.f. & Thomson) Warb.	species	species	NA	BD	Badas	1992	0	LC	N	Borneo, Malaya, Sumatera, Thailand
684	Myristicaceae	Horsfieldia	crassifolia	Horsfieldia crassifolia	(Hook.f. & Thomson) Warb.	species	species	NA	BD	Badas	2022	2	LC	N	Borneo, Malaya, Sumatera, Thailand
685	Myristicaceae	Horsfieldia	oligocarpa	Horsfieldia oligocarpa	Warb.	species	species	NA	BS	Bukit Sawat	1992	22	NT	Y	Borneo
686	Myristicaceae	Horsfieldia	oligocarpa	Horsfieldia oligocarpa	Warb.	species	species	NA	BS	Bukit Sawat	2022	17	NT	Y	Borneo
687	Myristicaceae	Horsfieldia	oligocarpa	Horsfieldia oligocarpa	Warb.	species	species	NA	BD	Badas	1992	2	NT	Y	Borneo
688	Myristicaceae	Horsfieldia	oligocarpa	Horsfieldia oligocarpa	Warb.	species	species	NA	BD	Badas	2022	4	NT	Y	Borneo
689	Myristicaceae	Horsfieldia	polyspherula	Horsfieldia polyspherula	(Hook.f.) J.Sinclair	genus	morphospecies	NA	BS	Bukit Sawat	1992	0	LC	N	Borneo, Malaya, Philippines, Sumatera
690	Myristicaceae	Horsfieldia	polyspherula	Horsfieldia polyspherula	(Hook.f.) J.Sinclair	genus	morphospecies	NA	BS	Bukit Sawat	2022	0	LC	N	Borneo, Malaya, Philippines, Sumatera
691	Myristicaceae	Horsfieldia	polyspherula	Horsfieldia polyspherula	(Hook.f.) J.Sinclair	genus	morphospecies	NA	BD	Badas	1992	3	LC	N	Borneo, Malaya, Philippines, Sumatera
692	Myristicaceae	Horsfieldia	polyspherula	Horsfieldia polyspherula	(Hook.f.) J.Sinclair	genus	morphospecies	NA	BD	Badas	2022	0	LC	N	Borneo, Malaya, Philippines, Sumatera
693	Myristicaceae	Horsfieldia	sp.1	Horsfieldia sp.1	NA	genus	morphospecies	sp1	BS	Bukit Sawat	1992	0	NA	NA	NA
694	Myristicaceae	Horsfieldia	sp.1	Horsfieldia sp.1	NA	genus	morphospecies	sp1	BS	Bukit Sawat	2022	5	NA	NA	NA
695	Myristicaceae	Horsfieldia	sp.1	Horsfieldia sp.1	NA	genus	morphospecies	sp1	BD	Badas	1992	0	NA	NA	NA
696	Myristicaceae	Horsfieldia	sp.1	Horsfieldia sp.1	NA	genus	morphospecies	sp1	BD	Badas	2022	0	NA	NA	NA
697	Myristicaceae	Knema	conferta	Knema conferta	(King) Warb.	species	species	NA	BS	Bukit Sawat	1992	18	LC	N	Andaman Is., Borneo, Malaya, Sumatera
698	Myristicaceae	Knema	conferta	Knema conferta	(King) Warb.	species	species	NA	BS	Bukit Sawat	2022	0	LC	N	Andaman Is., Borneo, Malaya, Sumatera
699	Myristicaceae	Knema	conferta	Knema conferta	(King) Warb.	species	species	NA	BD	Badas	1992	0	LC	N	Andaman Is., Borneo, Malaya, Sumatera
700	Myristicaceae	Knema	conferta	Knema conferta	(King) Warb.	species	species	NA	BD	Badas	2022	0	LC	N	Andaman Is., Borneo, Malaya, Sumatera
701	Myristicaceae	Knema	kunstleri	Knema kunstleri	(King) Warb.	species	species	NA	BS	Bukit Sawat	1992	0	LC	N	Borneo, Malaya, Philippines, Sumatera, Thailand
702	Myristicaceae	Knema	kunstleri	Knema kunstleri	(King) Warb.	species	species	NA	BS	Bukit Sawat	2022	15	LC	N	Borneo, Malaya, Philippines, Sumatera, Thailand
703	Myristicaceae	Knema	kunstleri	Knema kunstleri	(King) Warb.	species	species	NA	BD	Badas	1992	0	LC	N	Borneo, Malaya, Philippines, Sumatera, Thailand
704	Myristicaceae	Knema	kunstleri	Knema kunstleri	(King) Warb.	species	species	NA	BD	Badas	2022	1	LC	N	Borneo, Malaya, Philippines, Sumatera, Thailand
705	Myristicaceae	Knema	latifolia	Knema latifolia	Warb.	species	species	NA	BS	Bukit Sawat	1992	1	LC	N	Borneo, Sumatera
706	Myristicaceae	Knema	latifolia	Knema latifolia	Warb.	species	species	NA	BS	Bukit Sawat	2022	0	LC	N	Borneo, Sumatera
707	Myristicaceae	Knema	latifolia	Knema latifolia	Warb.	species	species	NA	BD	Badas	1992	0	LC	N	Borneo, Sumatera
708	Myristicaceae	Knema	latifolia	Knema latifolia	Warb.	species	species	NA	BD	Badas	2022	0	LC	N	Borneo, Sumatera
709	Myristicaceae	Myristica	lowiana	Myristica lowiana	King	species	species	NA	BS	Bukit Sawat	1992	27	NT	N	Borneo, Malaya, Sumatera
710	Myristicaceae	Myristica	lowiana	Myristica lowiana	King	species	species	NA	BS	Bukit Sawat	2022	19	NT	N	Borneo, Malaya, Sumatera
711	Myristicaceae	Myristica	lowiana	Myristica lowiana	King	species	species	NA	BD	Badas	1992	1	NT	N	Borneo, Malaya, Sumatera
712	Myristicaceae	Myristica	lowiana	Myristica lowiana	King	species	species	NA	BD	Badas	2022	1	NT	N	Borneo, Malaya, Sumatera
713	Myristicaceae	Myristica	smythiesii	Myristica smythiesii	J.Sinclair	species	species	NA	BS	Bukit Sawat	1992	0	LC	Y	Borneo
714	Myristicaceae	Myristica	smythiesii	Myristica smythiesii	J.Sinclair	species	species	NA	BS	Bukit Sawat	2022	0	LC	Y	Borneo
715	Myristicaceae	Myristica	smythiesii	Myristica smythiesii	J.Sinclair	species	species	NA	BD	Badas	1992	1	LC	Y	Borneo
716	Myristicaceae	Myristica	smythiesii	Myristica smythiesii	J.Sinclair	species	species	NA	BD	Badas	2022	1	LC	Y	Borneo
717	Myristicaceae	Myristica	sp.1	Myristica sp.1	NA	genus	morphospecies	sp1	BS	Bukit Sawat	1992	0	NA	NA	NA
718	Myristicaceae	Myristica	sp.1	Myristica sp.1	NA	genus	morphospecies	sp1	BS	Bukit Sawat	2022	1	NA	NA	NA
719	Myristicaceae	Myristica	sp.1	Myristica sp.1	NA	genus	morphospecies	sp1	BD	Badas	1992	0	NA	NA	NA
720	Myristicaceae	Myristica	sp.1	Myristica sp.1	NA	genus	morphospecies	sp1	BD	Badas	2022	0	NA	NA	NA
721	Myrtaceae	Syzygium	ampullarium	Syzygium ampullarium	(Stapf) Merr. & L.M.Perry	species	species	NA	BS	Bukit Sawat	1992	15	LC	Y	Borneo
722	Myrtaceae	Syzygium	ampullarium	Syzygium ampullarium	(Stapf) Merr. & L.M.Perry	species	species	NA	BS	Bukit Sawat	2022	0	LC	Y	Borneo
723	Myrtaceae	Syzygium	ampullarium	Syzygium ampullarium	(Stapf) Merr. & L.M.Perry	species	species	NA	BD	Badas	1992	9	LC	Y	Borneo
724	Myrtaceae	Syzygium	ampullarium	Syzygium ampullarium	(Stapf) Merr. & L.M.Perry	species	species	NA	BD	Badas	2022	0	LC	Y	Borneo
725	Myrtaceae	Syzygium	anisosepalum	Syzygium anisosepalum	(Duthie) I.M.Turner	species	species	NA	BS	Bukit Sawat	1992	0	LC	N	Malaya
726	Myrtaceae	Syzygium	anisosepalum	Syzygium anisosepalum	(Duthie) I.M.Turner	species	species	NA	BS	Bukit Sawat	2022	0	LC	N	Malaya
727	Myrtaceae	Syzygium	anisosepalum	Syzygium anisosepalum	(Duthie) I.M.Turner	species	species	NA	BD	Badas	1992	1	LC	N	Malaya
728	Myrtaceae	Syzygium	anisosepalum	Syzygium anisosepalum	(Duthie) I.M.Turner	species	species	NA	BD	Badas	2022	0	LC	N	Malaya
729	Myrtaceae	Syzygium	acuminatissimum	Syzygium acuminatissimum	(Blume) DC.	species	species	NA	BS	Bukit Sawat	1992	0	LC	N	Andaman Is., Assam, Bismarck Archipelago, Borneo, China Southeast, Hainan, Jawa, Laos, Lesser Sunda Is., Malaya, Myanmar, New Guinea, Philippines, Solomon Is., Sulawesi, Sumatera, Taiwan, Thailand, Vietnam
730	Myrtaceae	Syzygium	acuminatissimum	Syzygium acuminatissimum	(Blume) DC.	species	species	NA	BS	Bukit Sawat	2022	0	LC	N	Andaman Is., Assam, Bismarck Archipelago, Borneo, China Southeast, Hainan, Jawa, Laos, Lesser Sunda Is., Malaya, Myanmar, New Guinea, Philippines, Solomon Is., Sulawesi, Sumatera, Taiwan, Thailand, Vietnam
731	Myrtaceae	Syzygium	acuminatissimum	Syzygium acuminatissimum	(Blume) DC.	species	species	NA	BD	Badas	1992	0	LC	N	Andaman Is., Assam, Bismarck Archipelago, Borneo, China Southeast, Hainan, Jawa, Laos, Lesser Sunda Is., Malaya, Myanmar, New Guinea, Philippines, Solomon Is., Sulawesi, Sumatera, Taiwan, Thailand, Vietnam
732	Myrtaceae	Syzygium	acuminatissimum	Syzygium acuminatissimum	(Blume) DC.	species	species	NA	BD	Badas	2022	4	LC	N	Andaman Is., Assam, Bismarck Archipelago, Borneo, China Southeast, Hainan, Jawa, Laos, Lesser Sunda Is., Malaya, Myanmar, New Guinea, Philippines, Solomon Is., Sulawesi, Sumatera, Taiwan, Thailand, Vietnam
733	Myrtaceae	Syzygium	bankense	Syzygium bankense	(Hassk.) Merr. & L.M.Perry	species	species	NA	BS	Bukit Sawat	1992	9	NE	N	Borneo, Philippines, Sumatera
734	Myrtaceae	Syzygium	bankense	Syzygium bankense	(Hassk.) Merr. & L.M.Perry	species	species	NA	BS	Bukit Sawat	2022	7	NE	N	Borneo, Philippines, Sumatera
735	Myrtaceae	Syzygium	bankense	Syzygium bankense	(Hassk.) Merr. & L.M.Perry	species	species	NA	BD	Badas	1992	285	NE	N	Borneo, Philippines, Sumatera
736	Myrtaceae	Syzygium	bankense	Syzygium bankense	(Hassk.) Merr. & L.M.Perry	species	species	NA	BD	Badas	2022	194	NE	N	Borneo, Philippines, Sumatera
737	Myrtaceae	Syzygium	beccarii	Syzygium beccarii	(Ridl.) Merr. & L.M.Perry	species	species	NA	BS	Bukit Sawat	1992	0	NT	N	Borneo, Sulawesi
738	Myrtaceae	Syzygium	beccarii	Syzygium beccarii	(Ridl.) Merr. & L.M.Perry	species	species	NA	BS	Bukit Sawat	2022	5	NT	N	Borneo, Sulawesi
739	Myrtaceae	Syzygium	beccarii	Syzygium beccarii	(Ridl.) Merr. & L.M.Perry	species	species	NA	BD	Badas	1992	0	NT	N	Borneo, Sulawesi
740	Myrtaceae	Syzygium	beccarii	Syzygium beccarii	(Ridl.) Merr. & L.M.Perry	species	species	NA	BD	Badas	2022	2	NT	N	Borneo, Sulawesi
741	Myrtaceae	Syzygium	caryophylliflorum	Syzygium caryophylliflorum	(Ridl.) Merr. & L.M.Perry	species	species	NA	BS	Bukit Sawat	1992	0	VU	Y	Borneo
742	Myrtaceae	Syzygium	caryophylliflorum	Syzygium caryophylliflorum	(Ridl.) Merr. & L.M.Perry	species	species	NA	BS	Bukit Sawat	2022	2	VU	Y	Borneo
743	Myrtaceae	Syzygium	caryophylliflorum	Syzygium caryophylliflorum	(Ridl.) Merr. & L.M.Perry	species	species	NA	BD	Badas	1992	0	VU	Y	Borneo
744	Myrtaceae	Syzygium	caryophylliflorum	Syzygium caryophylliflorum	(Ridl.) Merr. & L.M.Perry	species	species	NA	BD	Badas	2022	0	VU	Y	Borneo
745	Myrtaceae	Syzygium	castaneum	Syzygium castaneum	(Merr.) Merr. & L.M.Perry	species	species	NA	BS	Bukit Sawat	1992	0	NE	N	Borneo, Malaya, Sumatera
746	Myrtaceae	Syzygium	castaneum	Syzygium castaneum	(Merr.) Merr. & L.M.Perry	species	species	NA	BS	Bukit Sawat	2022	3	NE	N	Borneo, Malaya, Sumatera
747	Myrtaceae	Syzygium	castaneum	Syzygium castaneum	(Merr.) Merr. & L.M.Perry	species	species	NA	BD	Badas	1992	0	NE	N	Borneo, Malaya, Sumatera
748	Myrtaceae	Syzygium	castaneum	Syzygium castaneum	(Merr.) Merr. & L.M.Perry	species	species	NA	BD	Badas	2022	3	NE	N	Borneo, Malaya, Sumatera
749	Myrtaceae	Syzygium	caudatilimbum	Syzygium caudatilimbum	(Merr.) Merr. & L.M.Perry	species	species	NA	BS	Bukit Sawat	1992	0	LC	Y	Borneo
750	Myrtaceae	Syzygium	caudatilimbum	Syzygium caudatilimbum	(Merr.) Merr. & L.M.Perry	species	species	NA	BS	Bukit Sawat	2022	16	LC	Y	Borneo
751	Myrtaceae	Syzygium	caudatilimbum	Syzygium caudatilimbum	(Merr.) Merr. & L.M.Perry	species	species	NA	BD	Badas	1992	0	LC	Y	Borneo
752	Myrtaceae	Syzygium	caudatilimbum	Syzygium caudatilimbum	(Merr.) Merr. & L.M.Perry	species	species	NA	BD	Badas	2022	14	LC	Y	Borneo
753	Myrtaceae	Syzygium	caudatum	Syzygium caudatum	(Merr.) Airy Shaw	species	species	NA	BS	Bukit Sawat	1992	0	NE	N	Borneo, Malaya
754	Myrtaceae	Syzygium	caudatum	Syzygium caudatum	(Merr.) Airy Shaw	species	species	NA	BS	Bukit Sawat	2022	1	NE	N	Borneo, Malaya
755	Myrtaceae	Syzygium	caudatum	Syzygium caudatum	(Merr.) Airy Shaw	species	species	NA	BD	Badas	1992	0	NE	N	Borneo, Malaya
756	Myrtaceae	Syzygium	caudatum	Syzygium caudatum	(Merr.) Airy Shaw	species	species	NA	BD	Badas	2022	0	NE	N	Borneo, Malaya
757	Myrtaceae	Syzygium	cf.	Syzygium cf. paradoxum	(Merr.) Masam.	species	species	NA	BS	Bukit Sawat	1992	0	NE	Y	Borneo
758	Myrtaceae	Syzygium	cf.	Syzygium cf. paradoxum	(Merr.) Masam.	species	species	NA	BS	Bukit Sawat	2022	1	NE	Y	Borneo
759	Myrtaceae	Syzygium	cf.	Syzygium cf. paradoxum	(Merr.) Masam.	species	species	NA	BD	Badas	1992	0	NE	Y	Borneo
760	Myrtaceae	Syzygium	cf.	Syzygium cf. paradoxum	(Merr.) Masam.	species	species	NA	BD	Badas	2022	1	NE	Y	Borneo
761	Myrtaceae	Syzygium	claviflorum	Syzygium claviflorum	(Roxb.) Wall. ex Steud.	species	species	NA	BS	Bukit Sawat	1992	0	LC	N	Andaman Is., Assam, Bangladesh, Borneo, Cambodia, China South-Central, East Himalaya, Hainan, India, Jawa, Laos, Malaya, Myanmar, New Guinea, Nicobar Is., Northern Territory, Philippines, Queensland, Sri Lanka, Sulawesi, Thailand, Vietnam
762	Myrtaceae	Syzygium	claviflorum	Syzygium claviflorum	(Roxb.) Wall. ex Steud.	species	species	NA	BS	Bukit Sawat	2022	2	LC	N	Andaman Is., Assam, Bangladesh, Borneo, Cambodia, China South-Central, East Himalaya, Hainan, India, Jawa, Laos, Malaya, Myanmar, New Guinea, Nicobar Is., Northern Territory, Philippines, Queensland, Sri Lanka, Sulawesi, Thailand, Vietnam
763	Myrtaceae	Syzygium	claviflorum	Syzygium claviflorum	(Roxb.) Wall. ex Steud.	species	species	NA	BD	Badas	1992	0	LC	N	Andaman Is., Assam, Bangladesh, Borneo, Cambodia, China South-Central, East Himalaya, Hainan, India, Jawa, Laos, Malaya, Myanmar, New Guinea, Nicobar Is., Northern Territory, Philippines, Queensland, Sri Lanka, Sulawesi, Thailand, Vietnam
764	Myrtaceae	Syzygium	claviflorum	Syzygium claviflorum	(Roxb.) Wall. ex Steud.	species	species	NA	BD	Badas	2022	1	LC	N	Andaman Is., Assam, Bangladesh, Borneo, Cambodia, China South-Central, East Himalaya, Hainan, India, Jawa, Laos, Malaya, Myanmar, New Guinea, Nicobar Is., Northern Territory, Philippines, Queensland, Sri Lanka, Sulawesi, Thailand, Vietnam
765	Myrtaceae	Syzygium	incarnatum	Syzygium incarnatum	(Elmer) Merr. & L.M.Perry	species	species	NA	BS	Bukit Sawat	1992	0	LC	N	Borneo, Malaya, Philippines, Sumatera
766	Myrtaceae	Syzygium	incarnatum	Syzygium incarnatum	(Elmer) Merr. & L.M.Perry	species	species	NA	BS	Bukit Sawat	2022	1	LC	N	Borneo, Malaya, Philippines, Sumatera
767	Myrtaceae	Syzygium	incarnatum	Syzygium incarnatum	(Elmer) Merr. & L.M.Perry	species	species	NA	BD	Badas	1992	0	LC	N	Borneo, Malaya, Philippines, Sumatera
768	Myrtaceae	Syzygium	incarnatum	Syzygium incarnatum	(Elmer) Merr. & L.M.Perry	species	species	NA	BD	Badas	2022	0	LC	N	Borneo, Malaya, Philippines, Sumatera
769	Myrtaceae	Syzygium	grande	Syzygium grande	(Wight) Walp.	species	species	NA	BS	Bukit Sawat	1992	0	LC	N	Andaman Is., Assam, Bangladesh, Borneo, Cambodia, China South-Central, Laos, Malaya, Myanmar, Sumatera, Thailand, Vietnam
770	Myrtaceae	Syzygium	grande	Syzygium grande	(Wight) Walp.	species	species	NA	BS	Bukit Sawat	2022	0	LC	N	Andaman Is., Assam, Bangladesh, Borneo, Cambodia, China South-Central, Laos, Malaya, Myanmar, Sumatera, Thailand, Vietnam
771	Myrtaceae	Syzygium	grande	Syzygium grande	(Wight) Walp.	species	species	NA	BD	Badas	1992	0	LC	N	Andaman Is., Assam, Bangladesh, Borneo, Cambodia, China South-Central, Laos, Malaya, Myanmar, Sumatera, Thailand, Vietnam
772	Myrtaceae	Syzygium	grande	Syzygium grande	(Wight) Walp.	species	species	NA	BD	Badas	2022	6	LC	N	Andaman Is., Assam, Bangladesh, Borneo, Cambodia, China South-Central, Laos, Malaya, Myanmar, Sumatera, Thailand, Vietnam
773	Myrtaceae	Syzygium	muelleri	Syzygium muelleri	(Miq.) Miq.	species	species	NA	BS	Bukit Sawat	1992	34	LC	N	Borneo, Lesser Sunda Is., Malaya, Thailand
774	Myrtaceae	Syzygium	muelleri	Syzygium muelleri	(Miq.) Miq.	species	species	NA	BS	Bukit Sawat	2022	16	LC	N	Borneo, Lesser Sunda Is., Malaya, Thailand
775	Myrtaceae	Syzygium	muelleri	Syzygium muelleri	(Miq.) Miq.	species	species	NA	BD	Badas	1992	52	LC	N	Borneo, Lesser Sunda Is., Malaya, Thailand
776	Myrtaceae	Syzygium	muelleri	Syzygium muelleri	(Miq.) Miq.	species	species	NA	BD	Badas	2022	40	LC	N	Borneo, Lesser Sunda Is., Malaya, Thailand
777	Myrtaceae	Syzygium	ovalifolium	Syzygium ovalifolium	(Blume) Merr. & L.M.Perry	species	species	NA	BS	Bukit Sawat	1992	0	CR	N	New Guinea
778	Myrtaceae	Syzygium	ovalifolium	Syzygium ovalifolium	(Blume) Merr. & L.M.Perry	species	species	NA	BS	Bukit Sawat	2022	0	CR	N	New Guinea
779	Myrtaceae	Syzygium	ovalifolium	Syzygium ovalifolium	(Blume) Merr. & L.M.Perry	species	species	NA	BD	Badas	1992	1	CR	N	New Guinea
780	Myrtaceae	Syzygium	ovalifolium	Syzygium ovalifolium	(Blume) Merr. & L.M.Perry	species	species	NA	BD	Badas	2022	0	CR	N	New Guinea
781	Myrtaceae	Syzygium	polyanthum	Syzygium polyanthum	(Wight) Walp.	species	species	NA	BS	Bukit Sawat	1992	0	NE	N	Andaman Is., Borneo, Cambodia, Jawa, Laos, Lesser Sunda Is., Malaya, Myanmar, Nicobar Is., Philippines, Sumatera, Thailand, Vietnam
782	Myrtaceae	Syzygium	polyanthum	Syzygium polyanthum	(Wight) Walp.	species	species	NA	BS	Bukit Sawat	2022	0	NE	N	Andaman Is., Borneo, Cambodia, Jawa, Laos, Lesser Sunda Is., Malaya, Myanmar, Nicobar Is., Philippines, Sumatera, Thailand, Vietnam
783	Myrtaceae	Syzygium	polyanthum	Syzygium polyanthum	(Wight) Walp.	species	species	NA	BD	Badas	1992	1	NE	N	Andaman Is., Borneo, Cambodia, Jawa, Laos, Lesser Sunda Is., Malaya, Myanmar, Nicobar Is., Philippines, Sumatera, Thailand, Vietnam
784	Myrtaceae	Syzygium	polyanthum	Syzygium polyanthum	(Wight) Walp.	species	species	NA	BD	Badas	2022	0	NE	N	Andaman Is., Borneo, Cambodia, Jawa, Laos, Lesser Sunda Is., Malaya, Myanmar, Nicobar Is., Philippines, Sumatera, Thailand, Vietnam
785	Myrtaceae	Syzygium	tawahense	Syzygium tawahense	(Korth.) Merr. & L.M.Perry	species	species	NA	BS	Bukit Sawat	1992	0	LC	Y	Borneo
786	Myrtaceae	Syzygium	tawahense	Syzygium tawahense	(Korth.) Merr. & L.M.Perry	species	species	NA	BS	Bukit Sawat	2022	1	LC	Y	Borneo
787	Myrtaceae	Syzygium	tawahense	Syzygium tawahense	(Korth.) Merr. & L.M.Perry	species	species	NA	BD	Badas	1992	0	LC	Y	Borneo
788	Myrtaceae	Syzygium	tawahense	Syzygium tawahense	(Korth.) Merr. & L.M.Perry	species	species	NA	BD	Badas	2022	5	LC	Y	Borneo
789	Myrtaceae	Syzygium	urceolatum	Syzygium urceolatum subsp. kuchingense	(Merr.) P.S.Ashton	genus	morphospecies	NA	BS	Bukit Sawat	1992	5	LC	N	Borneo, Malaya, Myanmar, Sumatera
790	Myrtaceae	Syzygium	urceolatum	Syzygium urceolatum subsp. kuchingense	(Merr.) P.S.Ashton	genus	morphospecies	NA	BS	Bukit Sawat	2022	2	LC	N	Borneo, Malaya, Myanmar, Sumatera
791	Myrtaceae	Syzygium	urceolatum	Syzygium urceolatum subsp. kuchingense	(Merr.) P.S.Ashton	genus	morphospecies	NA	BD	Badas	1992	15	LC	N	Borneo, Malaya, Myanmar, Sumatera
792	Myrtaceae	Syzygium	urceolatum	Syzygium urceolatum subsp. kuchingense	(Merr.) P.S.Ashton	genus	morphospecies	NA	BD	Badas	2022	5	LC	N	Borneo, Malaya, Myanmar, Sumatera
793	Myrtaceae	Syzygium	urceolatum	Syzygium urceolatum subsp. palembanicum	(Merr.) P.S.Ashton	genus	morphospecies	NA	BS	Bukit Sawat	1992	0	LC	N	Borneo, Malaya, Myanmar, Sumatera
794	Myrtaceae	Syzygium	urceolatum	Syzygium urceolatum subsp. palembanicum	(Merr.) P.S.Ashton	genus	morphospecies	NA	BS	Bukit Sawat	2022	0	LC	N	Borneo, Malaya, Myanmar, Sumatera
795	Myrtaceae	Syzygium	urceolatum	Syzygium urceolatum subsp. palembanicum	(Merr.) P.S.Ashton	genus	morphospecies	NA	BD	Badas	1992	9	LC	N	Borneo, Malaya, Myanmar, Sumatera
796	Myrtaceae	Syzygium	urceolatum	Syzygium urceolatum subsp. palembanicum	(Merr.) P.S.Ashton	genus	morphospecies	NA	BD	Badas	2022	5	LC	N	Borneo, Malaya, Myanmar, Sumatera
797	Myrtaceae	Syzygium	villamilii	Syzygium villamilii	(Merr.) Merr. & L.M.Perry	species	species	NA	BS	Bukit Sawat	1992	0	LC	Y	Borneo
798	Myrtaceae	Syzygium	villamilii	Syzygium villamilii	(Merr.) Merr. & L.M.Perry	species	species	NA	BS	Bukit Sawat	2022	0	LC	Y	Borneo
799	Myrtaceae	Syzygium	villamilii	Syzygium villamilii	(Merr.) Merr. & L.M.Perry	species	species	NA	BD	Badas	1992	0	LC	Y	Borneo
800	Myrtaceae	Syzygium	villamilii	Syzygium villamilii	(Merr.) Merr. & L.M.Perry	species	species	NA	BD	Badas	2022	2	LC	Y	Borneo
801	Myrtaceae	Syzygium	sp.1	Syzygium sp.1	NA	genus	morphospecies	sp1	BS	Bukit Sawat	1992	0	NA	NA	NA
802	Myrtaceae	Syzygium	sp.1	Syzygium sp.1	NA	genus	morphospecies	sp1	BS	Bukit Sawat	2022	14	NA	NA	NA
803	Myrtaceae	Syzygium	sp.1	Syzygium sp.1	NA	genus	morphospecies	sp1	BD	Badas	1992	1	NA	NA	NA
804	Myrtaceae	Syzygium	sp.1	Syzygium sp.1	NA	genus	morphospecies	sp1	BD	Badas	2022	6	NA	NA	NA
805	Myrtaceae	Syzygium	sp.2	Syzygium sp.2	NA	genus	morphospecies	sp2	BS	Bukit Sawat	1992	4	NA	NA	NA
806	Myrtaceae	Syzygium	sp.2	Syzygium sp.2	NA	genus	morphospecies	sp2	BS	Bukit Sawat	2022	0	NA	NA	NA
807	Myrtaceae	Syzygium	sp.2	Syzygium sp.2	NA	genus	morphospecies	sp2	BD	Badas	1992	0	NA	NA	NA
808	Myrtaceae	Syzygium	sp.2	Syzygium sp.2	NA	genus	morphospecies	sp2	BD	Badas	2022	1	NA	NA	NA
809	Myrtaceae	Syzygium	sp.3	Syzygium sp.3	NA	genus	morphospecies	sp3	BS	Bukit Sawat	1992	8	NA	NA	NA
810	Myrtaceae	Syzygium	sp.3	Syzygium sp.3	NA	genus	morphospecies	sp3	BS	Bukit Sawat	2022	0	NA	NA	NA
811	Myrtaceae	Syzygium	sp.3	Syzygium sp.3	NA	genus	morphospecies	sp3	BD	Badas	1992	0	NA	NA	NA
812	Myrtaceae	Syzygium	sp.3	Syzygium sp.3	NA	genus	morphospecies	sp3	BD	Badas	2022	0	NA	NA	NA
813	Myrtaceae	Syzygium	sp.4	Syzygium sp.4	NA	genus	morphospecies	sp4	BS	Bukit Sawat	1992	6	NA	NA	NA
814	Myrtaceae	Syzygium	sp.4	Syzygium sp.4	NA	genus	morphospecies	sp4	BS	Bukit Sawat	2022	0	NA	NA	NA
815	Myrtaceae	Syzygium	sp.4	Syzygium sp.4	NA	genus	morphospecies	sp4	BD	Badas	1992	0	NA	NA	NA
816	Myrtaceae	Syzygium	sp.4	Syzygium sp.4	NA	genus	morphospecies	sp4	BD	Badas	2022	0	NA	NA	NA
817	Myrtaceae	Syzygium	sp.5	Syzygium sp.5	NA	genus	morphospecies	sp5	BS	Bukit Sawat	1992	6	NA	NA	NA
818	Myrtaceae	Syzygium	sp.5	Syzygium sp.5	NA	genus	morphospecies	sp5	BS	Bukit Sawat	2022	0	NA	NA	NA
819	Myrtaceae	Syzygium	sp.5	Syzygium sp.5	NA	genus	morphospecies	sp5	BD	Badas	1992	0	NA	NA	NA
820	Myrtaceae	Syzygium	sp.5	Syzygium sp.5	NA	genus	morphospecies	sp5	BD	Badas	2022	0	NA	NA	NA
821	Myrtaceae	Syzygium	sp.6	Syzygium sp.6	NA	genus	morphospecies	sp6	BS	Bukit Sawat	1992	1	NA	NA	NA
822	Myrtaceae	Syzygium	sp.6	Syzygium sp.6	NA	genus	morphospecies	sp6	BS	Bukit Sawat	2022	0	NA	NA	NA
823	Myrtaceae	Syzygium	sp.6	Syzygium sp.6	NA	genus	morphospecies	sp6	BD	Badas	1992	0	NA	NA	NA
824	Myrtaceae	Syzygium	sp.6	Syzygium sp.6	NA	genus	morphospecies	sp6	BD	Badas	2022	0	NA	NA	NA
825	Myrtaceae	Syzygium	sp.7	Syzygium sp.7	NA	genus	morphospecies	sp7	BS	Bukit Sawat	1992	2	NA	NA	NA
826	Myrtaceae	Syzygium	sp.7	Syzygium sp.7	NA	genus	morphospecies	sp7	BS	Bukit Sawat	2022	0	NA	NA	NA
827	Myrtaceae	Syzygium	sp.7	Syzygium sp.7	NA	genus	morphospecies	sp7	BD	Badas	1992	0	NA	NA	NA
828	Myrtaceae	Syzygium	sp.7	Syzygium sp.7	NA	genus	morphospecies	sp7	BD	Badas	2022	0	NA	NA	NA
829	Myrtaceae	Syzygium	sp.8	Syzygium sp.8	NA	genus	morphospecies	sp8	BS	Bukit Sawat	1992	1	NA	NA	NA
830	Myrtaceae	Syzygium	sp.8	Syzygium sp.8	NA	genus	morphospecies	sp8	BS	Bukit Sawat	2022	0	NA	NA	NA
831	Myrtaceae	Syzygium	sp.8	Syzygium sp.8	NA	genus	morphospecies	sp8	BD	Badas	1992	0	NA	NA	NA
832	Myrtaceae	Syzygium	sp.8	Syzygium sp.8	NA	genus	morphospecies	sp8	BD	Badas	2022	0	NA	NA	NA
833	Myrtaceae	Tristaniopsis	beccarii	Tristaniopsis beccarii	(Ridl.) Peter G.Wilson & J.T.Waterh.	species	species	NA	BS	Bukit Sawat	1992	18	NE	Y	Borneo
834	Myrtaceae	Tristaniopsis	beccarii	Tristaniopsis beccarii	(Ridl.) Peter G.Wilson & J.T.Waterh.	species	species	NA	BS	Bukit Sawat	2022	1	NE	Y	Borneo
835	Myrtaceae	Tristaniopsis	beccarii	Tristaniopsis beccarii	(Ridl.) Peter G.Wilson & J.T.Waterh.	species	species	NA	BD	Badas	1992	6	NE	Y	Borneo
836	Myrtaceae	Tristaniopsis	beccarii	Tristaniopsis beccarii	(Ridl.) Peter G.Wilson & J.T.Waterh.	species	species	NA	BD	Badas	2022	0	NE	Y	Borneo
837	Myrtaceae	Tristaniopsis	merguensis	Tristaniopsis merguensis	(Griff.) Peter G.Wilson & J.T.Waterh.	species	species	NA	BS	Bukit Sawat	1992	1	LC	N	Borneo, Cambodia, Jawa, Malaya, Myanmar, Sumatera
838	Myrtaceae	Tristaniopsis	merguensis	Tristaniopsis merguensis	(Griff.) Peter G.Wilson & J.T.Waterh.	species	species	NA	BS	Bukit Sawat	2022	2	LC	N	Borneo, Cambodia, Jawa, Malaya, Myanmar, Sumatera
839	Myrtaceae	Tristaniopsis	merguensis	Tristaniopsis merguensis	(Griff.) Peter G.Wilson & J.T.Waterh.	species	species	NA	BD	Badas	1992	1	LC	N	Borneo, Cambodia, Jawa, Malaya, Myanmar, Sumatera
840	Myrtaceae	Tristaniopsis	merguensis	Tristaniopsis merguensis	(Griff.) Peter G.Wilson & J.T.Waterh.	species	species	NA	BD	Badas	2022	0	LC	N	Borneo, Cambodia, Jawa, Malaya, Myanmar, Sumatera
841	Myrtaceae	Whiteodendron	moultonianum	Whiteodendron moultonianum	(W.W.Sm.) Steenis	species	species	NA	BS	Bukit Sawat	1992	22	LC	Y	Borneo
842	Myrtaceae	Whiteodendron	moultonianum	Whiteodendron moultonianum	(W.W.Sm.) Steenis	species	species	NA	BS	Bukit Sawat	2022	20	LC	Y	Borneo
843	Myrtaceae	Whiteodendron	moultonianum	Whiteodendron moultonianum	(W.W.Sm.) Steenis	species	species	NA	BD	Badas	1992	0	LC	Y	Borneo
844	Myrtaceae	Whiteodendron	moultonianum	Whiteodendron moultonianum	(W.W.Sm.) Steenis	species	species	NA	BD	Badas	2022	0	LC	Y	Borneo
845	Ochnaceae	Brackenridgea	palustris	Brackenridgea palustris	Bartell.	species	species	NA	BS	Bukit Sawat	1992	3	LC	N	Borneo, Malaya, Sulawesi, Sumatera, Thailand
846	Ochnaceae	Brackenridgea	palustris	Brackenridgea palustris	Bartell.	species	species	NA	BS	Bukit Sawat	2022	1	LC	N	Borneo, Malaya, Sulawesi, Sumatera, Thailand
847	Ochnaceae	Brackenridgea	palustris	Brackenridgea palustris	Bartell.	species	species	NA	BD	Badas	1992	1	LC	N	Borneo, Malaya, Sulawesi, Sumatera, Thailand
848	Ochnaceae	Brackenridgea	palustris	Brackenridgea palustris	Bartell.	species	species	NA	BD	Badas	2022	1	LC	N	Borneo, Malaya, Sulawesi, Sumatera, Thailand
849	Olacaceae	Anacolosa	frutescens	Anacolosa frutescens	(Blume) Blume	species	species	NA	BS	Bukit Sawat	1992	0	LC	N	Andaman Is., Borneo, Jawa, Malaya, Maluku, Myanmar, Nicobar Is., Philippines, Sulawesi, Sumatera, Thailand
850	Olacaceae	Anacolosa	frutescens	Anacolosa frutescens	(Blume) Blume	species	species	NA	BS	Bukit Sawat	2022	4	LC	N	Andaman Is., Borneo, Jawa, Malaya, Maluku, Myanmar, Nicobar Is., Philippines, Sulawesi, Sumatera, Thailand
851	Olacaceae	Anacolosa	frutescens	Anacolosa frutescens	(Blume) Blume	species	species	NA	BD	Badas	1992	0	LC	N	Andaman Is., Borneo, Jawa, Malaya, Maluku, Myanmar, Nicobar Is., Philippines, Sulawesi, Sumatera, Thailand
852	Olacaceae	Anacolosa	frutescens	Anacolosa frutescens	(Blume) Blume	species	species	NA	BD	Badas	2022	0	LC	N	Andaman Is., Borneo, Jawa, Malaya, Maluku, Myanmar, Nicobar Is., Philippines, Sulawesi, Sumatera, Thailand
853	Oleaceae	Chionanthus	havilandii	Chionanthus havilandii	Kiew	species	species	NA	BS	Bukit Sawat	1992	6	NE	Y	Borneo
854	Oleaceae	Chionanthus	havilandii	Chionanthus havilandii	Kiew	species	species	NA	BS	Bukit Sawat	2022	3	NE	Y	Borneo
855	Oleaceae	Chionanthus	havilandii	Chionanthus havilandii	Kiew	species	species	NA	BD	Badas	1992	1	NE	Y	Borneo
856	Oleaceae	Chionanthus	havilandii	Chionanthus havilandii	Kiew	species	species	NA	BD	Badas	2022	0	NE	Y	Borneo
857	Oxalidaceae	Sarcotheca	diversifolia	Sarcotheca diversifolia	(Miq.) Hallier f.	species	species	NA	BS	Bukit Sawat	1992	0	LC	N	Borneo, Sumatera
858	Oxalidaceae	Sarcotheca	diversifolia	Sarcotheca diversifolia	(Miq.) Hallier f.	species	species	NA	BS	Bukit Sawat	2022	0	LC	N	Borneo, Sumatera
859	Oxalidaceae	Sarcotheca	diversifolia	Sarcotheca diversifolia	(Miq.) Hallier f.	species	species	NA	BD	Badas	1992	1	LC	N	Borneo, Sumatera
860	Oxalidaceae	Sarcotheca	diversifolia	Sarcotheca diversifolia	(Miq.) Hallier f.	species	species	NA	BD	Badas	2022	0	LC	N	Borneo, Sumatera
861	Pandaceae	Galearia	maingayi	Galearia maingayi	Hook.f.	species	species	NA	BS	Bukit Sawat	1992	4	NE	N	Borneo, Malaya, Sumatera, Thailand
862	Pandaceae	Galearia	maingayi	Galearia maingayi	Hook.f.	species	species	NA	BS	Bukit Sawat	2022	2	NE	N	Borneo, Malaya, Sumatera, Thailand
863	Pandaceae	Galearia	maingayi	Galearia maingayi	Hook.f.	species	species	NA	BD	Badas	1992	0	NE	N	Borneo, Malaya, Sumatera, Thailand
864	Pandaceae	Galearia	maingayi	Galearia maingayi	Hook.f.	species	species	NA	BD	Badas	2022	0	NE	N	Borneo, Malaya, Sumatera, Thailand
865	Pentaphyllacaceae	Ternstroemia	gymnanthera	Ternstroemia gymnanthera	(Wight & Arn.) Bedd.	species	species	NA	BS	Bukit Sawat	1992	27	LC	N	Assam, Bangladesh, Cambodia, China South-Central, China Southeast, East Himalaya, India, Laos, Myanmar, Nepal, Sri Lanka, Thailand, Vietnam
866	Pentaphyllacaceae	Ternstroemia	gymnanthera	Ternstroemia gymnanthera	(Wight & Arn.) Bedd.	species	species	NA	BS	Bukit Sawat	2022	23	LC	N	Assam, Bangladesh, Cambodia, China South-Central, China Southeast, East Himalaya, India, Laos, Myanmar, Nepal, Sri Lanka, Thailand, Vietnam
867	Pentaphyllacaceae	Ternstroemia	gymnanthera	Ternstroemia gymnanthera	(Wight & Arn.) Bedd.	species	species	NA	BD	Badas	1992	0	LC	N	Assam, Bangladesh, Cambodia, China South-Central, China Southeast, East Himalaya, India, Laos, Myanmar, Nepal, Sri Lanka, Thailand, Vietnam
868	Pentaphyllacaceae	Ternstroemia	gymnanthera	Ternstroemia gymnanthera	(Wight & Arn.) Bedd.	species	species	NA	BD	Badas	2022	0	LC	N	Assam, Bangladesh, Cambodia, China South-Central, China Southeast, East Himalaya, India, Laos, Myanmar, Nepal, Sri Lanka, Thailand, Vietnam
869	Pentaphyllacaceae	Adinandra	clemensiae	Adinandra clemensiae	Kobuski	species	species	NA	BS	Bukit Sawat	1992	0	LC	Y	Borneo
870	Pentaphyllacaceae	Adinandra	clemensiae	Adinandra clemensiae	Kobuski	species	species	NA	BS	Bukit Sawat	2022	3	LC	Y	Borneo
871	Pentaphyllacaceae	Adinandra	clemensiae	Adinandra clemensiae	Kobuski	species	species	NA	BD	Badas	1992	0	LC	Y	Borneo
872	Pentaphyllacaceae	Adinandra	clemensiae	Adinandra clemensiae	Kobuski	species	species	NA	BD	Badas	2022	0	LC	Y	Borneo
873	Pentaphyllacaceae	Adinandra	sp.1	Adinandra sp.1	NA	genus	morphospecies	sp1	BS	Bukit Sawat	1992	1	NA	NA	NA
874	Pentaphyllacaceae	Adinandra	sp.1	Adinandra sp.1	NA	genus	morphospecies	sp1	BS	Bukit Sawat	2022	2	NA	NA	NA
875	Pentaphyllacaceae	Adinandra	sp.1	Adinandra sp.1	NA	genus	morphospecies	sp1	BD	Badas	1992	0	NA	NA	NA
876	Pentaphyllacaceae	Adinandra	sp.1	Adinandra sp.1	NA	genus	morphospecies	sp1	BD	Badas	2022	0	NA	NA	NA
877	Phyllanthaceae	Antidesma	coriaceum	Antidesma coriaceum	Tul.	species	species	NA	BS	Bukit Sawat	1992	8	LC	N	Borneo, Malaya, Nicobar Is., Sumatera
878	Phyllanthaceae	Antidesma	coriaceum	Antidesma coriaceum	Tul.	species	species	NA	BS	Bukit Sawat	2022	6	LC	N	Borneo, Malaya, Nicobar Is., Sumatera
879	Phyllanthaceae	Antidesma	coriaceum	Antidesma coriaceum	Tul.	species	species	NA	BD	Badas	1992	7	LC	N	Borneo, Malaya, Nicobar Is., Sumatera
880	Phyllanthaceae	Antidesma	coriaceum	Antidesma coriaceum	Tul.	species	species	NA	BD	Badas	2022	6	LC	N	Borneo, Malaya, Nicobar Is., Sumatera
881	Phyllanthaceae	Aporosa	lucida	Aporosa lucida	(Miq.) Airy Shaw	species	species	NA	BS	Bukit Sawat	1992	3	LC	N	Borneo, Jawa, Malaya, Maluku, Sulawesi, Sumatera
882	Phyllanthaceae	Aporosa	lucida	Aporosa lucida	(Miq.) Airy Shaw	species	species	NA	BS	Bukit Sawat	2022	2	LC	N	Borneo, Jawa, Malaya, Maluku, Sulawesi, Sumatera
883	Phyllanthaceae	Aporosa	lucida	Aporosa lucida	(Miq.) Airy Shaw	species	species	NA	BD	Badas	1992	0	LC	N	Borneo, Jawa, Malaya, Maluku, Sulawesi, Sumatera
884	Phyllanthaceae	Aporosa	lucida	Aporosa lucida	(Miq.) Airy Shaw	species	species	NA	BD	Badas	2022	0	LC	N	Borneo, Jawa, Malaya, Maluku, Sulawesi, Sumatera
885	Phyllanthaceae	Aporosa	sp.1	Aporosa sp.1	NA	genus	morphospecies	sp1	BS	Bukit Sawat	1992	0	NA	NA	NA
886	Phyllanthaceae	Aporosa	sp.1	Aporosa sp.1	NA	genus	morphospecies	sp1	BS	Bukit Sawat	2022	1	NA	NA	NA
887	Phyllanthaceae	Aporosa	sp.1	Aporosa sp.1	NA	genus	morphospecies	sp1	BD	Badas	1992	0	NA	NA	NA
888	Phyllanthaceae	Aporosa	sp.1	Aporosa sp.1	NA	genus	morphospecies	sp1	BD	Badas	2022	0	NA	NA	NA
889	Phyllanthaceae	Baccaurea	bracteata	Baccaurea bracteata	M�ll.Arg.	species	species	NA	BS	Bukit Sawat	1992	17	LC	N	Borneo, Cambodia, Malaya, Myanmar, Sumatera, Thailand
890	Phyllanthaceae	Baccaurea	bracteata	Baccaurea bracteata	M�ll.Arg.	species	species	NA	BS	Bukit Sawat	2022	7	LC	N	Borneo, Cambodia, Malaya, Myanmar, Sumatera, Thailand
891	Phyllanthaceae	Baccaurea	bracteata	Baccaurea bracteata	M�ll.Arg.	species	species	NA	BD	Badas	1992	0	LC	N	Borneo, Cambodia, Malaya, Myanmar, Sumatera, Thailand
892	Phyllanthaceae	Baccaurea	bracteata	Baccaurea bracteata	M�ll.Arg.	species	species	NA	BD	Badas	2022	0	LC	N	Borneo, Cambodia, Malaya, Myanmar, Sumatera, Thailand
893	Phyllanthaceae	Baccaurea	sp.1	Baccaurea sp.1	NA	genus	morphospecies	sp1	BS	Bukit Sawat	1992	0	NA	NA	NA
894	Phyllanthaceae	Baccaurea	sp.1	Baccaurea sp.1	NA	genus	morphospecies	sp1	BS	Bukit Sawat	2022	1	NA	NA	NA
895	Phyllanthaceae	Baccaurea	sp.1	Baccaurea sp.1	NA	genus	morphospecies	sp1	BD	Badas	1992	0	NA	NA	NA
896	Phyllanthaceae	Baccaurea	sp.1	Baccaurea sp.1	NA	genus	morphospecies	sp1	BD	Badas	2022	0	NA	NA	NA
897	Phyllanthaceae	Baccaurea	sumatrana	Baccaurea sumatrana	(Miq.) M�ll.Arg.	species	species	NA	BS	Bukit Sawat	1992	13	LC	N	Borneo, Malaya, Sumatera, Thailand
898	Phyllanthaceae	Baccaurea	sumatrana	Baccaurea sumatrana	(Miq.) M�ll.Arg.	species	species	NA	BS	Bukit Sawat	2022	8	LC	N	Borneo, Malaya, Sumatera, Thailand
899	Phyllanthaceae	Baccaurea	sumatrana	Baccaurea sumatrana	(Miq.) M�ll.Arg.	species	species	NA	BD	Badas	1992	3	LC	N	Borneo, Malaya, Sumatera, Thailand
900	Phyllanthaceae	Baccaurea	sumatrana	Baccaurea sumatrana	(Miq.) M�ll.Arg.	species	species	NA	BD	Badas	2022	0	LC	N	Borneo, Malaya, Sumatera, Thailand
901	Phyllanthaceae	Cleistanthus	baramicus	Cleistanthus baramicus	Jabl.	species	species	NA	BS	Bukit Sawat	1992	5	LC	Y	Borneo
902	Phyllanthaceae	Cleistanthus	baramicus	Cleistanthus baramicus	Jabl.	species	species	NA	BS	Bukit Sawat	2022	7	LC	Y	Borneo
903	Phyllanthaceae	Cleistanthus	baramicus	Cleistanthus baramicus	Jabl.	species	species	NA	BD	Badas	1992	9	LC	Y	Borneo
904	Phyllanthaceae	Cleistanthus	baramicus	Cleistanthus baramicus	Jabl.	species	species	NA	BD	Badas	2022	0	LC	Y	Borneo
905	Phyllanthaceae	Cleistanthus	gracilis	Cleistanthus gracilis	Hook.f.	species	species	NA	BS	Bukit Sawat	1992	25	LC	N	Borneo, Malaya, Sumatera, Thailand
906	Phyllanthaceae	Cleistanthus	gracilis	Cleistanthus gracilis	Hook.f.	species	species	NA	BS	Bukit Sawat	2022	28	LC	N	Borneo, Malaya, Sumatera, Thailand
907	Phyllanthaceae	Cleistanthus	gracilis	Cleistanthus gracilis	Hook.f.	species	species	NA	BD	Badas	1992	0	LC	N	Borneo, Malaya, Sumatera, Thailand
908	Phyllanthaceae	Cleistanthus	gracilis	Cleistanthus gracilis	Hook.f.	species	species	NA	BD	Badas	2022	9	LC	N	Borneo, Malaya, Sumatera, Thailand
909	Phyllanthaceae	Phyllanthus	obliquusÂ var.Â obliquus	Phyllanthus obliquusÂ var.Â obliquus	NA	species	species	NA	BS	Bukit Sawat	1992	1	LC	N	Andaman Is., Assam, Bangladesh, Bismarck Archipelago, Borneo, Cambodia, China South-Central, China Southeast, India, Japan, Jawa, Lesser Sunda Is., Malaya, Myanmar, Nansei-shoto, New Guinea, Nicobar Is., Northern Territory, Queensland, Solomon Is., Sri Lanka, Sulawesi, Sumatera, Taiwan, Thailand, Vanuatu, Vietnam
910	Phyllanthaceae	Phyllanthus	obliquusÂ var.Â obliquus	Phyllanthus obliquusÂ var.Â obliquus	NA	species	species	NA	BS	Bukit Sawat	2022	0	LC	N	Andaman Is., Assam, Bangladesh, Bismarck Archipelago, Borneo, Cambodia, China South-Central, China Southeast, India, Japan, Jawa, Lesser Sunda Is., Malaya, Myanmar, Nansei-shoto, New Guinea, Nicobar Is., Northern Territory, Queensland, Solomon Is., Sri Lanka, Sulawesi, Sumatera, Taiwan, Thailand, Vanuatu, Vietnam
911	Phyllanthaceae	Phyllanthus	obliquusÂ var.Â obliquus	Phyllanthus obliquusÂ var.Â obliquus	NA	species	species	NA	BD	Badas	1992	0	LC	N	Andaman Is., Assam, Bangladesh, Bismarck Archipelago, Borneo, Cambodia, China South-Central, China Southeast, India, Japan, Jawa, Lesser Sunda Is., Malaya, Myanmar, Nansei-shoto, New Guinea, Nicobar Is., Northern Territory, Queensland, Solomon Is., Sri Lanka, Sulawesi, Sumatera, Taiwan, Thailand, Vanuatu, Vietnam
912	Phyllanthaceae	Phyllanthus	obliquusÂ var.Â obliquus	Phyllanthus obliquusÂ var.Â obliquus	NA	species	species	NA	BD	Badas	2022	0	LC	N	Andaman Is., Assam, Bangladesh, Bismarck Archipelago, Borneo, Cambodia, China South-Central, China Southeast, India, Japan, Jawa, Lesser Sunda Is., Malaya, Myanmar, Nansei-shoto, New Guinea, Nicobar Is., Northern Territory, Queensland, Solomon Is., Sri Lanka, Sulawesi, Sumatera, Taiwan, Thailand, Vanuatu, Vietnam
913	Phyllanthaceae	Phyllanthus	subscandens	Phyllanthus subscandens var. subscandens	NA	species	species	NA	BS	Bukit Sawat	1992	0	LC	N	Borneo, Cambodia, China Southeast, Jawa, Lesser Sunda Is., Malaya, Maluku, Myanmar, Nansei-shoto, Philippines, Sulawesi, Sumatera, Taiwan, Thailand, Vietnam
914	Phyllanthaceae	Phyllanthus	subscandens	Phyllanthus subscandens var. subscandens	NA	species	species	NA	BS	Bukit Sawat	2022	2	LC	N	Borneo, Cambodia, China Southeast, Jawa, Lesser Sunda Is., Malaya, Maluku, Myanmar, Nansei-shoto, Philippines, Sulawesi, Sumatera, Taiwan, Thailand, Vietnam
915	Phyllanthaceae	Phyllanthus	subscandens	Phyllanthus subscandens var. subscandens	NA	species	species	NA	BD	Badas	1992	0	LC	N	Borneo, Cambodia, China Southeast, Jawa, Lesser Sunda Is., Malaya, Maluku, Myanmar, Nansei-shoto, Philippines, Sulawesi, Sumatera, Taiwan, Thailand, Vietnam
916	Phyllanthaceae	Phyllanthus	subscandens	Phyllanthus subscandens var. subscandens	NA	species	species	NA	BD	Badas	2022	0	LC	N	Borneo, Cambodia, China Southeast, Jawa, Lesser Sunda Is., Malaya, Maluku, Myanmar, Nansei-shoto, Philippines, Sulawesi, Sumatera, Taiwan, Thailand, Vietnam
917	Phyllanthaceae	Glochidion	kerangae	Glochidion kerangae	Airy Shaw	species	species	NA	BS	Bukit Sawat	1992	7	LC	Y	Borneo
918	Phyllanthaceae	Glochidion	kerangae	Glochidion kerangae	Airy Shaw	species	species	NA	BS	Bukit Sawat	2022	4	LC	Y	Borneo
919	Phyllanthaceae	Glochidion	kerangae	Glochidion kerangae	Airy Shaw	species	species	NA	BD	Badas	1992	1	LC	Y	Borneo
920	Phyllanthaceae	Glochidion	kerangae	Glochidion kerangae	Airy Shaw	species	species	NA	BD	Badas	2022	0	LC	Y	Borneo
921	Picrodendaceae	Austrobuxus	nitidus	Austrobuxus nitidus	Miq.	species	species	NA	BS	Bukit Sawat	1992	4	LC	N	Borneo, Malaya, Sumatera, Thailand
922	Picrodendaceae	Austrobuxus	nitidus	Austrobuxus nitidus	Miq.	species	species	NA	BS	Bukit Sawat	2022	2	LC	N	Borneo, Malaya, Sumatera, Thailand
923	Picrodendaceae	Austrobuxus	nitidus	Austrobuxus nitidus	Miq.	species	species	NA	BD	Badas	1992	1	LC	N	Borneo, Malaya, Sumatera, Thailand
924	Picrodendaceae	Austrobuxus	nitidus	Austrobuxus nitidus	Miq.	species	species	NA	BD	Badas	2022	0	LC	N	Borneo, Malaya, Sumatera, Thailand
925	Polygalaceae	Xanthophyllum	flavescens	Xanthophyllum flavescens	Roxb.	species	species	NA	BS	Bukit Sawat	1992	0	LC	N	Andaman Is., Assam, Bangladesh, Borneo, Cambodia, China South-Central, India, Jawa, Laos, Malaya, Myanmar, Nicobar Is., Philippines, Sumatera, Thailand, Vietnam
926	Polygalaceae	Xanthophyllum	flavescens	Xanthophyllum flavescens	Roxb.	species	species	NA	BS	Bukit Sawat	2022	4	LC	N	Andaman Is., Assam, Bangladesh, Borneo, Cambodia, China South-Central, India, Jawa, Laos, Malaya, Myanmar, Nicobar Is., Philippines, Sumatera, Thailand, Vietnam
927	Polygalaceae	Xanthophyllum	flavescens	Xanthophyllum flavescens	Roxb.	species	species	NA	BD	Badas	1992	0	LC	N	Andaman Is., Assam, Bangladesh, Borneo, Cambodia, China South-Central, India, Jawa, Laos, Malaya, Myanmar, Nicobar Is., Philippines, Sumatera, Thailand, Vietnam
928	Polygalaceae	Xanthophyllum	flavescens	Xanthophyllum flavescens	Roxb.	species	species	NA	BD	Badas	2022	0	LC	N	Andaman Is., Assam, Bangladesh, Borneo, Cambodia, China South-Central, India, Jawa, Laos, Malaya, Myanmar, Nicobar Is., Philippines, Sumatera, Thailand, Vietnam
929	Polygalaceae	Xanthophyllum	stipitatum	Xanthophyllum stipitatum var. pachyphyllum	Chodat	species	species	NA	BS	Bukit Sawat	1992	7	LC	N	Borneo, Malaya, Sumatera
930	Polygalaceae	Xanthophyllum	stipitatum	Xanthophyllum stipitatum var. pachyphyllum	Chodat	species	species	NA	BS	Bukit Sawat	2022	0	LC	N	Borneo, Malaya, Sumatera
931	Polygalaceae	Xanthophyllum	stipitatum	Xanthophyllum stipitatum var. pachyphyllum	Chodat	species	species	NA	BD	Badas	1992	0	LC	N	Borneo, Malaya, Sumatera
932	Polygalaceae	Xanthophyllum	stipitatum	Xanthophyllum stipitatum var. pachyphyllum	Chodat	species	species	NA	BD	Badas	2022	0	LC	N	Borneo, Malaya, Sumatera
933	Polygalaceae	Xanthophyllum	subcoriaceum	Xanthophyllum subcoriaceum	(Chodat) Meijden	species	species	NA	BS	Bukit Sawat	1992	6	LC	Y	Borneo
934	Polygalaceae	Xanthophyllum	subcoriaceum	Xanthophyllum subcoriaceum	(Chodat) Meijden	species	species	NA	BS	Bukit Sawat	2022	0	LC	Y	Borneo
935	Polygalaceae	Xanthophyllum	subcoriaceum	Xanthophyllum subcoriaceum	(Chodat) Meijden	species	species	NA	BD	Badas	1992	0	LC	Y	Borneo
936	Polygalaceae	Xanthophyllum	subcoriaceum	Xanthophyllum subcoriaceum	(Chodat) Meijden	species	species	NA	BD	Badas	2022	0	LC	Y	Borneo
937	Polygalaceae	Xanthophyllum	ferrugineum	Xanthophyllum ferrugineum	Meijden	species	species	NA	BS	Bukit Sawat	1992	0	LC	Y	Borneo
938	Polygalaceae	Xanthophyllum	ferrugineum	Xanthophyllum ferrugineum	Meijden	species	species	NA	BS	Bukit Sawat	2022	1	LC	Y	Borneo
939	Polygalaceae	Xanthophyllum	ferrugineum	Xanthophyllum ferrugineum	Meijden	species	species	NA	BD	Badas	1992	0	LC	Y	Borneo
940	Polygalaceae	Xanthophyllum	ferrugineum	Xanthophyllum ferrugineum	Meijden	species	species	NA	BD	Badas	2022	0	LC	Y	Borneo
941	Polygalaceae	Xanthophyllum	stipitatum	Xanthophyllum stipitatum	A.W.Benn.	species	species	NA	BS	Bukit Sawat	1992	0	LC	N	Borneo, Malaya, Sumatera
942	Polygalaceae	Xanthophyllum	stipitatum	Xanthophyllum stipitatum	A.W.Benn.	species	species	NA	BS	Bukit Sawat	2022	3	LC	N	Borneo, Malaya, Sumatera
943	Polygalaceae	Xanthophyllum	stipitatum	Xanthophyllum stipitatum	A.W.Benn.	species	species	NA	BD	Badas	1992	6	LC	N	Borneo, Malaya, Sumatera
944	Polygalaceae	Xanthophyllum	stipitatum	Xanthophyllum stipitatum	A.W.Benn.	species	species	NA	BD	Badas	2022	2	LC	N	Borneo, Malaya, Sumatera
945	Primulaceae	Ardisia	copelandii	Ardisia copelandii	Mez	species	species	NA	BS	Bukit Sawat	1992	0	LC	N	Borneo, Philippines, Sulawesi
946	Primulaceae	Ardisia	copelandii	Ardisia copelandii	Mez	species	species	NA	BS	Bukit Sawat	2022	0	LC	N	Borneo, Philippines, Sulawesi
947	Primulaceae	Ardisia	copelandii	Ardisia copelandii	Mez	species	species	NA	BD	Badas	1992	0	LC	N	Borneo, Philippines, Sulawesi
948	Primulaceae	Ardisia	copelandii	Ardisia copelandii	Mez	species	species	NA	BD	Badas	2022	1	LC	N	Borneo, Philippines, Sulawesi
949	Primulaceae	Ardisia	hosei	Ardisia hosei	Mez	species	species	NA	BS	Bukit Sawat	1992	0	NA	Y	Borneo
950	Primulaceae	Ardisia	hosei	Ardisia hosei	Mez	species	species	NA	BS	Bukit Sawat	2022	0	NA	Y	Borneo
951	Primulaceae	Ardisia	hosei	Ardisia hosei	Mez	species	species	NA	BD	Badas	1992	2	NA	Y	Borneo
952	Primulaceae	Ardisia	hosei	Ardisia hosei	Mez	species	species	NA	BD	Badas	2022	0	NA	Y	Borneo
953	Primulaceae	Ardisia	sp.1	Ardisia sp.1	NA	genus	morphospecies	sp1	BS	Bukit Sawat	1992	0	NA	NA	NA
954	Primulaceae	Ardisia	sp.1	Ardisia sp.1	NA	genus	morphospecies	sp1	BS	Bukit Sawat	2022	0	NA	NA	NA
955	Primulaceae	Ardisia	sp.1	Ardisia sp.1	NA	genus	morphospecies	sp1	BD	Badas	1992	1	NA	NA	NA
956	Primulaceae	Ardisia	sp.1	Ardisia sp.1	NA	genus	morphospecies	sp1	BD	Badas	2022	0	NA	NA	NA
957	Primulaceae	Myrsine	capitellata	Myrsine capitellata	Wall.	species	species	NA	BS	Bukit Sawat	1992	8	NE	N	Assam, Cambodia, East Himalaya, Laos, Malaya, Myanmar, Nepal, Nicobar Is., Thailand, Vietnam
958	Primulaceae	Myrsine	capitellata	Myrsine capitellata	Wall.	species	species	NA	BS	Bukit Sawat	2022	0	NE	N	Assam, Cambodia, East Himalaya, Laos, Malaya, Myanmar, Nepal, Nicobar Is., Thailand, Vietnam
959	Primulaceae	Myrsine	capitellata	Myrsine capitellata	Wall.	species	species	NA	BD	Badas	1992	4	NE	N	Assam, Cambodia, East Himalaya, Laos, Malaya, Myanmar, Nepal, Nicobar Is., Thailand, Vietnam
960	Primulaceae	Myrsine	capitellata	Myrsine capitellata	Wall.	species	species	NA	BD	Badas	2022	0	NE	N	Assam, Cambodia, East Himalaya, Laos, Malaya, Myanmar, Nepal, Nicobar Is., Thailand, Vietnam
961	Primulaceae	Rapanea	sp.1	Rapanea sp.1	NA	genus	morphospecies	sp1	BS	Bukit Sawat	1992	0	NA	NA	NA
962	Primulaceae	Rapanea	sp.1	Rapanea sp.1	NA	genus	morphospecies	sp1	BS	Bukit Sawat	2022	1	NA	NA	NA
963	Primulaceae	Rapanea	sp.1	Rapanea sp.1	NA	genus	morphospecies	sp1	BD	Badas	1992	0	NA	NA	NA
964	Primulaceae	Rapanea	sp.1	Rapanea sp.1	NA	genus	morphospecies	sp1	BD	Badas	2022	0	NA	NA	NA
965	Rhizophoraceae	Carallia	borneensis	Carallia borneensis	Oliv.	species	species	NA	BS	Bukit Sawat	1992	3	LC	N	Borneo, New Guinea, Philippines
966	Rhizophoraceae	Carallia	borneensis	Carallia borneensis	Oliv.	species	species	NA	BS	Bukit Sawat	2022	0	LC	N	Borneo, New Guinea, Philippines
967	Rhizophoraceae	Carallia	borneensis	Carallia borneensis	Oliv.	species	species	NA	BD	Badas	1992	0	LC	N	Borneo, New Guinea, Philippines
968	Rhizophoraceae	Carallia	borneensis	Carallia borneensis	Oliv.	species	species	NA	BD	Badas	2022	1	LC	N	Borneo, New Guinea, Philippines
969	Rhizophoraceae	Pellacalyx	lobbii	Pellacalyx lobbii	(Hook.f.) A.Schimp.	species	species	NA	BS	Bukit Sawat	1992	0	LC	N	Borneo, Sumatera
970	Rhizophoraceae	Pellacalyx	lobbii	Pellacalyx lobbii	(Hook.f.) A.Schimp.	species	species	NA	BS	Bukit Sawat	2022	2	LC	N	Borneo, Sumatera
971	Rhizophoraceae	Pellacalyx	lobbii	Pellacalyx lobbii	(Hook.f.) A.Schimp.	species	species	NA	BD	Badas	1992	0	LC	N	Borneo, Sumatera
972	Rhizophoraceae	Pellacalyx	lobbii	Pellacalyx lobbii	(Hook.f.) A.Schimp.	species	species	NA	BD	Badas	2022	0	LC	N	Borneo, Sumatera
973	Rosaceae	Prunus	arborea	Prunus arborea	(Blume) Kalkman	species	species	NA	BS	Bukit Sawat	1992	6	LC	N	Assam, Borneo, Cambodia, East Himalaya, Jawa, Laos, Lesser Sunda Is., Malaya, Maluku, Myanmar, New Guinea, Philippines, Sulawesi, Sumatera, Thailand, Vietnam
974	Rosaceae	Prunus	arborea	Prunus arborea	(Blume) Kalkman	species	species	NA	BS	Bukit Sawat	2022	8	LC	N	Assam, Borneo, Cambodia, East Himalaya, Jawa, Laos, Lesser Sunda Is., Malaya, Maluku, Myanmar, New Guinea, Philippines, Sulawesi, Sumatera, Thailand, Vietnam
975	Rosaceae	Prunus	arborea	Prunus arborea	(Blume) Kalkman	species	species	NA	BD	Badas	1992	1	LC	N	Assam, Borneo, Cambodia, East Himalaya, Jawa, Laos, Lesser Sunda Is., Malaya, Maluku, Myanmar, New Guinea, Philippines, Sulawesi, Sumatera, Thailand, Vietnam
976	Rosaceae	Prunus	arborea	Prunus arborea	(Blume) Kalkman	species	species	NA	BD	Badas	2022	0	LC	N	Assam, Borneo, Cambodia, East Himalaya, Jawa, Laos, Lesser Sunda Is., Malaya, Maluku, Myanmar, New Guinea, Philippines, Sulawesi, Sumatera, Thailand, Vietnam
977	Rosaceae	Prunus	sp.1	Prunus sp.1	NA	genus	morphospecies	sp1	BS	Bukit Sawat	1992	4	NA	NA	NA
978	Rosaceae	Prunus	sp.1	Prunus sp.1	NA	genus	morphospecies	sp1	BS	Bukit Sawat	2022	0	NA	NA	NA
979	Rosaceae	Prunus	sp.1	Prunus sp.1	NA	genus	morphospecies	sp1	BD	Badas	1992	0	NA	NA	NA
980	Rosaceae	Prunus	sp.1	Prunus sp.1	NA	genus	morphospecies	sp1	BD	Badas	2022	0	NA	NA	NA
981	Rubiaceae	Gardenia	pterocalyx	Gardenia pterocalyx	Valeton	species	species	NA	BS	Bukit Sawat	1992	2	EN	N	Borneo, Malaya, Sumatera
982	Rubiaceae	Gardenia	pterocalyx	Gardenia pterocalyx	Valeton	species	species	NA	BS	Bukit Sawat	2022	0	EN	N	Borneo, Malaya, Sumatera
983	Rubiaceae	Gardenia	pterocalyx	Gardenia pterocalyx	Valeton	species	species	NA	BD	Badas	1992	0	EN	N	Borneo, Malaya, Sumatera
984	Rubiaceae	Gardenia	pterocalyx	Gardenia pterocalyx	Valeton	species	species	NA	BD	Badas	2022	0	EN	N	Borneo, Malaya, Sumatera
985	Rubiaceae	Psydrax	sp.1	Psydrax sp.1	NA	genus	morphospecies	sp1	BS	Bukit Sawat	1992	33	NA	NA	NA
986	Rubiaceae	Psydrax	sp.1	Psydrax sp.1	NA	genus	morphospecies	sp1	BS	Bukit Sawat	2022	24	NA	NA	NA
987	Rubiaceae	Psydrax	sp.1	Psydrax sp.1	NA	genus	morphospecies	sp1	BD	Badas	1992	22	NA	NA	NA
988	Rubiaceae	Psydrax	sp.1	Psydrax sp.1	NA	genus	morphospecies	sp1	BD	Badas	2022	7	NA	NA	NA
989	Rubiaceae	Ridsdalea	grandis	Ridsdalea grandis	(Korth.) J.T.Pereira	species	species	NA	BS	Bukit Sawat	1992	2	LC	N	Borneo, Malaya, Sumatera
990	Rubiaceae	Ridsdalea	grandis	Ridsdalea grandis	(Korth.) J.T.Pereira	species	species	NA	BS	Bukit Sawat	2022	0	LC	N	Borneo, Malaya, Sumatera
991	Rubiaceae	Ridsdalea	grandis	Ridsdalea grandis	(Korth.) J.T.Pereira	species	species	NA	BD	Badas	1992	1	LC	N	Borneo, Malaya, Sumatera
992	Rubiaceae	Ridsdalea	grandis	Ridsdalea grandis	(Korth.) J.T.Pereira	species	species	NA	BD	Badas	2022	3	LC	N	Borneo, Malaya, Sumatera
993	Rubiaceae	Ridsdalea	sp.1	Ridsdalea sp.1	NA	genus	morphospecies	sp1	BS	Bukit Sawat	1992	0	NA	NA	NA
994	Rubiaceae	Ridsdalea	sp.1	Ridsdalea sp.1	NA	genus	morphospecies	sp1	BS	Bukit Sawat	2022	2	NA	NA	NA
995	Rubiaceae	Ridsdalea	sp.1	Ridsdalea sp.1	NA	genus	morphospecies	sp1	BD	Badas	1992	0	NA	NA	NA
996	Rubiaceae	Ridsdalea	sp.1	Ridsdalea sp.1	NA	genus	morphospecies	sp1	BD	Badas	2022	0	NA	NA	NA
997	Rubiaceae	Rothmannia	sp.1	Rothmannia sp.1	NA	genus	morphospecies	sp1	BS	Bukit Sawat	1992	2	NA	NA	NA
998	Rubiaceae	Rothmannia	sp.1	Rothmannia sp.1	NA	genus	morphospecies	sp1	BS	Bukit Sawat	2022	0	NA	NA	NA
999	Rubiaceae	Rothmannia	sp.1	Rothmannia sp.1	NA	genus	morphospecies	sp1	BD	Badas	1992	0	NA	NA	NA
1000	Rubiaceae	Rothmannia	sp.1	Rothmannia sp.1	NA	genus	morphospecies	sp1	BD	Badas	2022	0	NA	NA	NA
1001	Rubiaceae	Timonius	sp.1	Timonius sp.1	NA	genus	morphospecies	sp1	BS	Bukit Sawat	1992	1	NA	NA	NA
1002	Rubiaceae	Timonius	sp.1	Timonius sp.1	NA	genus	morphospecies	sp1	BS	Bukit Sawat	2022	0	NA	NA	NA
1003	Rubiaceae	Timonius	sp.1	Timonius sp.1	NA	genus	morphospecies	sp1	BD	Badas	1992	0	NA	NA	NA
1004	Rubiaceae	Timonius	sp.1	Timonius sp.1	NA	genus	morphospecies	sp1	BD	Badas	2022	0	NA	NA	NA
1005	Rutaceae	Tetractomia	tetrandra	Tetractomia tetrandra	(Roxb.) Merr.	species	species	NA	BS	Bukit Sawat	1992	1	LC	N	Borneo, Malaya, Maluku, New Guinea, Philippines, Solomon Is., Sulawesi, Sumatera, Thailand
1006	Rutaceae	Tetractomia	tetrandra	Tetractomia tetrandra	(Roxb.) Merr.	species	species	NA	BS	Bukit Sawat	2022	0	LC	N	Borneo, Malaya, Maluku, New Guinea, Philippines, Solomon Is., Sulawesi, Sumatera, Thailand
1007	Rutaceae	Tetractomia	tetrandra	Tetractomia tetrandra	(Roxb.) Merr.	species	species	NA	BD	Badas	1992	4	LC	N	Borneo, Malaya, Maluku, New Guinea, Philippines, Solomon Is., Sulawesi, Sumatera, Thailand
1008	Rutaceae	Tetractomia	tetrandra	Tetractomia tetrandra	(Roxb.) Merr.	species	species	NA	BD	Badas	2022	2	LC	N	Borneo, Malaya, Maluku, New Guinea, Philippines, Solomon Is., Sulawesi, Sumatera, Thailand
1009	Salicaceae	Homalium	caryophyllaceum	Homalium caryophyllaceum	(Zoll. & Moritzi) Benth.	species	species	NA	BS	Bukit Sawat	1992	0	LC	N	Borneo, Cambodia, Jawa, Malaya, Sulawesi, Sumatera, Thailand
1010	Salicaceae	Homalium	caryophyllaceum	Homalium caryophyllaceum	(Zoll. & Moritzi) Benth.	species	species	NA	BS	Bukit Sawat	2022	0	LC	N	Borneo, Cambodia, Jawa, Malaya, Sulawesi, Sumatera, Thailand
1011	Salicaceae	Homalium	caryophyllaceum	Homalium caryophyllaceum	(Zoll. & Moritzi) Benth.	species	species	NA	BD	Badas	1992	0	LC	N	Borneo, Cambodia, Jawa, Malaya, Sulawesi, Sumatera, Thailand
1012	Salicaceae	Homalium	caryophyllaceum	Homalium caryophyllaceum	(Zoll. & Moritzi) Benth.	species	species	NA	BD	Badas	2022	2	LC	N	Borneo, Cambodia, Jawa, Malaya, Sulawesi, Sumatera, Thailand
1013	Salicaceae	Homalium	moultonii	Homalium moultonii	Merr.	species	species	NA	BS	Bukit Sawat	1992	0	LC	Y	Borneo
1014	Salicaceae	Homalium	moultonii	Homalium moultonii	Merr.	species	species	NA	BS	Bukit Sawat	2022	0	LC	Y	Borneo
1015	Salicaceae	Homalium	moultonii	Homalium moultonii	Merr.	species	species	NA	BD	Badas	1992	11	LC	Y	Borneo
1016	Salicaceae	Homalium	moultonii	Homalium moultonii	Merr.	species	species	NA	BD	Badas	2022	9	LC	Y	Borneo
1017	Santalaceae	Scleropyrum	pentandrum	Scleropyrum pentandrum	(Dennst.) Mabb.	species	species	NA	BS	Bukit Sawat	1992	1	LC	N	Cambodia, China South-Central, China Southeast, Hainan, India, Jawa, Laos, Malaya, Myanmar, New Guinea, Sri Lanka, Thailand, Vietnam
1018	Santalaceae	Scleropyrum	pentandrum	Scleropyrum pentandrum	(Dennst.) Mabb.	species	species	NA	BS	Bukit Sawat	2022	0	LC	N	Cambodia, China South-Central, China Southeast, Hainan, India, Jawa, Laos, Malaya, Myanmar, New Guinea, Sri Lanka, Thailand, Vietnam
1019	Santalaceae	Scleropyrum	pentandrum	Scleropyrum pentandrum	(Dennst.) Mabb.	species	species	NA	BD	Badas	1992	0	LC	N	Cambodia, China South-Central, China Southeast, Hainan, India, Jawa, Laos, Malaya, Myanmar, New Guinea, Sri Lanka, Thailand, Vietnam
1020	Santalaceae	Scleropyrum	pentandrum	Scleropyrum pentandrum	(Dennst.) Mabb.	species	species	NA	BD	Badas	2022	0	LC	N	Cambodia, China South-Central, China Southeast, Hainan, India, Jawa, Laos, Malaya, Myanmar, New Guinea, Sri Lanka, Thailand, Vietnam
1021	Sapindaceae	Nephelium	lappaceum	Nephelium lappaceum	L.	species	species	NA	BS	Bukit Sawat	1992	0	LC	N	Borneo, China South-Central, China Southeast, Hainan, Malaya, Maluku, Myanmar, Philippines, Sulawesi, Sumatera, Thailand, Vietnam
1022	Sapindaceae	Nephelium	lappaceum	Nephelium lappaceum	L.	species	species	NA	BS	Bukit Sawat	2022	0	LC	N	Borneo, China South-Central, China Southeast, Hainan, Malaya, Maluku, Myanmar, Philippines, Sulawesi, Sumatera, Thailand, Vietnam
1023	Sapindaceae	Nephelium	lappaceum	Nephelium lappaceum	L.	species	species	NA	BD	Badas	1992	54	LC	N	Borneo, China South-Central, China Southeast, Hainan, Malaya, Maluku, Myanmar, Philippines, Sulawesi, Sumatera, Thailand, Vietnam
1024	Sapindaceae	Nephelium	lappaceum	Nephelium lappaceum	L.	species	species	NA	BD	Badas	2022	62	LC	N	Borneo, China South-Central, China Southeast, Hainan, Malaya, Maluku, Myanmar, Philippines, Sulawesi, Sumatera, Thailand, Vietnam
1025	Sapindaceae	Nephelium	maingayi	Nephelium maingayi	Hiern.	species	species	NA	BS	Bukit Sawat	1992	7	LC	N	Borneo, Malaya, Sumatera, Thailand
1026	Sapindaceae	Nephelium	maingayi	Nephelium maingayi	Hiern.	species	species	NA	BS	Bukit Sawat	2022	9	LC	N	Borneo, Malaya, Sumatera, Thailand
1027	Sapindaceae	Nephelium	maingayi	Nephelium maingayi	Hiern.	species	species	NA	BD	Badas	1992	17	LC	N	Borneo, Malaya, Sumatera, Thailand
1028	Sapindaceae	Nephelium	maingayi	Nephelium maingayi	Hiern.	species	species	NA	BD	Badas	2022	14	LC	N	Borneo, Malaya, Sumatera, Thailand
1029	Sapindaceae	Xerospermum	laevigatum	Xerospermum laevigatum	Radlk.	genus	morphospecies	NA	BS	Bukit Sawat	1992	8	LC	N	Bangladesh, Borneo, Cambodia, Laos, Malaya, Myanmar, Sumatera, Thailand, Vietnam
1030	Sapindaceae	Xerospermum	laevigatum	Xerospermum laevigatum	Radlk.	genus	morphospecies	NA	BS	Bukit Sawat	2022	13	LC	N	Bangladesh, Borneo, Cambodia, Laos, Malaya, Myanmar, Sumatera, Thailand, Vietnam
1031	Sapindaceae	Xerospermum	laevigatum	Xerospermum laevigatum	Radlk.	genus	morphospecies	NA	BD	Badas	1992	18	LC	N	Bangladesh, Borneo, Cambodia, Laos, Malaya, Myanmar, Sumatera, Thailand, Vietnam
1032	Sapindaceae	Xerospermum	laevigatum	Xerospermum laevigatum	Radlk.	genus	morphospecies	NA	BD	Badas	2022	24	LC	N	Bangladesh, Borneo, Cambodia, Laos, Malaya, Myanmar, Sumatera, Thailand, Vietnam
1033	Sapotaceae	Isonandra	lanceolata	Isonandra lanceolata	Wight	species	species	NA	BS	Bukit Sawat	1992	0	LC	N	Borneo, India, Sri Lanka
1034	Sapotaceae	Isonandra	lanceolata	Isonandra lanceolata	Wight	species	species	NA	BS	Bukit Sawat	2022	2	LC	N	Borneo, India, Sri Lanka
1035	Sapotaceae	Isonandra	lanceolata	Isonandra lanceolata	Wight	species	species	NA	BD	Badas	1992	10	LC	N	Borneo, India, Sri Lanka
1036	Sapotaceae	Isonandra	lanceolata	Isonandra lanceolata	Wight	species	species	NA	BD	Badas	2022	14	LC	N	Borneo, India, Sri Lanka
1037	Sapotaceae	Madhuca	curtisii	Madhuca curtisii	(King & Gamble) Ridl.	species	species	NA	BS	Bukit Sawat	1992	0	VU	N	Borneo, Malaya
1038	Sapotaceae	Madhuca	curtisii	Madhuca curtisii	(King & Gamble) Ridl.	species	species	NA	BS	Bukit Sawat	2022	0	VU	N	Borneo, Malaya
1039	Sapotaceae	Madhuca	curtisii	Madhuca curtisii	(King & Gamble) Ridl.	species	species	NA	BD	Badas	1992	4	VU	N	Borneo, Malaya
1040	Sapotaceae	Madhuca	curtisii	Madhuca curtisii	(King & Gamble) Ridl.	species	species	NA	BD	Badas	2022	2	VU	N	Borneo, Malaya
1041	Sapotaceae	Madhuca	pallida	Madhuca pallida	(Burck) Baehni	species	species	NA	BS	Bukit Sawat	1992	19	NT	N	Borneo, Sumatera
1042	Sapotaceae	Madhuca	pallida	Madhuca pallida	(Burck) Baehni	species	species	NA	BS	Bukit Sawat	2022	1	NT	N	Borneo, Sumatera
1043	Sapotaceae	Madhuca	pallida	Madhuca pallida	(Burck) Baehni	species	species	NA	BD	Badas	1992	0	NT	N	Borneo, Sumatera
1044	Sapotaceae	Madhuca	pallida	Madhuca pallida	(Burck) Baehni	species	species	NA	BD	Badas	2022	0	NT	N	Borneo, Sumatera
1045	Sapotaceae	Palaquium	gutta	Palaquium gutta	(Hook.) Baill.	species	species	NA	BS	Bukit Sawat	1992	0	NT	N	Borneo, Jawa, Malaya, Sumatera
1046	Sapotaceae	Palaquium	gutta	Palaquium gutta	(Hook.) Baill.	species	species	NA	BS	Bukit Sawat	2022	1	NT	N	Borneo, Jawa, Malaya, Sumatera
1047	Sapotaceae	Palaquium	gutta	Palaquium gutta	(Hook.) Baill.	species	species	NA	BD	Badas	1992	2	NT	N	Borneo, Jawa, Malaya, Sumatera
1048	Sapotaceae	Palaquium	gutta	Palaquium gutta	(Hook.) Baill.	species	species	NA	BD	Badas	2022	3	NT	N	Borneo, Jawa, Malaya, Sumatera
1049	Sapotaceae	Palaquium	pseudocuneatum	Palaquium pseudocuneatum	H.J.Lam	species	species	NA	BS	Bukit Sawat	1992	3	LC	Y	Borneo
1050	Sapotaceae	Palaquium	pseudocuneatum	Palaquium pseudocuneatum	H.J.Lam	species	species	NA	BS	Bukit Sawat	2022	1	LC	Y	Borneo
1051	Sapotaceae	Palaquium	pseudocuneatum	Palaquium pseudocuneatum	H.J.Lam	species	species	NA	BD	Badas	1992	0	LC	Y	Borneo
1052	Sapotaceae	Palaquium	pseudocuneatum	Palaquium pseudocuneatum	H.J.Lam	species	species	NA	BD	Badas	2022	0	LC	Y	Borneo
1053	Sapotaceae	Palaquium	ridleyi	Palaquium ridleyi	King & Gamble	species	species	NA	BS	Bukit Sawat	1992	10	LC	N	Borneo, Malaya, Maluku, New Guinea, Philippines, Sulawesi, Sumatera, Vietnam
1054	Sapotaceae	Palaquium	ridleyi	Palaquium ridleyi	King & Gamble	species	species	NA	BS	Bukit Sawat	2022	8	LC	N	Borneo, Malaya, Maluku, New Guinea, Philippines, Sulawesi, Sumatera, Vietnam
1055	Sapotaceae	Palaquium	ridleyi	Palaquium ridleyi	King & Gamble	species	species	NA	BD	Badas	1992	9	LC	N	Borneo, Malaya, Maluku, New Guinea, Philippines, Sulawesi, Sumatera, Vietnam
1056	Sapotaceae	Palaquium	ridleyi	Palaquium ridleyi	King & Gamble	species	species	NA	BD	Badas	2022	2	LC	N	Borneo, Malaya, Maluku, New Guinea, Philippines, Sulawesi, Sumatera, Vietnam
1057	Sapotaceae	Palaquium	sp.1	Palaquium sp.1	NA	genus	morphospecies	sp1	BS	Bukit Sawat	1992	0	NA	NA	NA
1058	Sapotaceae	Palaquium	sp.1	Palaquium sp.1	NA	genus	morphospecies	sp1	BS	Bukit Sawat	2022	1	NA	NA	NA
1059	Sapotaceae	Palaquium	sp.1	Palaquium sp.1	NA	genus	morphospecies	sp1	BD	Badas	1992	0	NA	NA	NA
1060	Sapotaceae	Palaquium	sp.1	Palaquium sp.1	NA	genus	morphospecies	sp1	BD	Badas	2022	0	NA	NA	NA
1061	Sapotaceae	Payena	microphylla	Payena microphylla	(de Vriese) Burck	species	species	NA	BS	Bukit Sawat	1992	3	LC	Y	Borneo
1062	Sapotaceae	Payena	microphylla	Payena microphylla	(de Vriese) Burck	species	species	NA	BS	Bukit Sawat	2022	1	LC	Y	Borneo
1063	Sapotaceae	Payena	microphylla	Payena microphylla	(de Vriese) Burck	species	species	NA	BD	Badas	1992	0	LC	Y	Borneo
1064	Sapotaceae	Payena	microphylla	Payena microphylla	(de Vriese) Burck	species	species	NA	BD	Badas	2022	1	LC	Y	Borneo
1065	Sapotaceae	Payena	obscura	Payena obscura	Burck	species	species	NA	BS	Bukit Sawat	1992	3	VU	N	Borneo, Malaya, Sumatera
1066	Sapotaceae	Payena	obscura	Payena obscura	Burck	species	species	NA	BS	Bukit Sawat	2022	1	VU	N	Borneo, Malaya, Sumatera
1067	Sapotaceae	Payena	obscura	Payena obscura	Burck	species	species	NA	BD	Badas	1992	3	VU	N	Borneo, Malaya, Sumatera
1068	Sapotaceae	Payena	obscura	Payena obscura	Burck	species	species	NA	BD	Badas	2022	0	VU	N	Borneo, Malaya, Sumatera
1069	Sapotaceae	Planchonella	malaccensis	Planchonella malaccensis	(C.B.Clarke) Swenson	species	species	NA	BS	Bukit Sawat	1992	0	NT	N	Borneo, Malaya, New Guinea, Sulawesi, Sumatera, Thailand
1070	Sapotaceae	Planchonella	malaccensis	Planchonella malaccensis	(C.B.Clarke) Swenson	species	species	NA	BS	Bukit Sawat	2022	6	NT	N	Borneo, Malaya, New Guinea, Sulawesi, Sumatera, Thailand
1071	Sapotaceae	Planchonella	malaccensis	Planchonella malaccensis	(C.B.Clarke) Swenson	species	species	NA	BD	Badas	1992	0	NT	N	Borneo, Malaya, New Guinea, Sulawesi, Sumatera, Thailand
1072	Sapotaceae	Planchonella	malaccensis	Planchonella malaccensis	(C.B.Clarke) Swenson	species	species	NA	BD	Badas	2022	0	NT	N	Borneo, Malaya, New Guinea, Sulawesi, Sumatera, Thailand
1073	Simaroubaceae	Eurycoma	longifolia	Eurycoma longifolia	Jack	species	species	NA	BS	Bukit Sawat	1992	5	LC	N	Borneo, Cambodia, Laos, Malaya, Myanmar, Philippines, Sumatera, Thailand, Vietnam
1074	Simaroubaceae	Eurycoma	longifolia	Eurycoma longifolia	Jack	species	species	NA	BS	Bukit Sawat	2022	4	LC	N	Borneo, Cambodia, Laos, Malaya, Myanmar, Philippines, Sumatera, Thailand, Vietnam
1075	Simaroubaceae	Eurycoma	longifolia	Eurycoma longifolia	Jack	species	species	NA	BD	Badas	1992	1	LC	N	Borneo, Cambodia, Laos, Malaya, Myanmar, Philippines, Sumatera, Thailand, Vietnam
1076	Simaroubaceae	Eurycoma	longifolia	Eurycoma longifolia	Jack	species	species	NA	BD	Badas	2022	0	LC	N	Borneo, Cambodia, Laos, Malaya, Myanmar, Philippines, Sumatera, Thailand, Vietnam
1077	Stemonuraceae	Stemonurus	grandifolius	Stemonurus grandifolius	Becc.	species	species	NA	BS	Bukit Sawat	1992	4	LC	Y	Borneo
1078	Stemonuraceae	Stemonurus	grandifolius	Stemonurus grandifolius	Becc.	species	species	NA	BS	Bukit Sawat	2022	0	LC	Y	Borneo
1079	Stemonuraceae	Stemonurus	grandifolius	Stemonurus grandifolius	Becc.	species	species	NA	BD	Badas	1992	0	LC	Y	Borneo
1080	Stemonuraceae	Stemonurus	grandifolius	Stemonurus grandifolius	Becc.	species	species	NA	BD	Badas	2022	0	LC	Y	Borneo
1081	Stemonuraceae	Stemonurus	malaccensis	Stemonurus malaccensis	(Mast.) Sleumer	species	species	NA	BS	Bukit Sawat	1992	6	LC	N	Borneo, Malaya, Myanmar, Sumatera, Thailand, Vietnam
1082	Stemonuraceae	Stemonurus	malaccensis	Stemonurus malaccensis	(Mast.) Sleumer	species	species	NA	BS	Bukit Sawat	2022	0	LC	N	Borneo, Malaya, Myanmar, Sumatera, Thailand, Vietnam
1083	Stemonuraceae	Stemonurus	malaccensis	Stemonurus malaccensis	(Mast.) Sleumer	species	species	NA	BD	Badas	1992	0	LC	N	Borneo, Malaya, Myanmar, Sumatera, Thailand, Vietnam
1084	Stemonuraceae	Stemonurus	malaccensis	Stemonurus malaccensis	(Mast.) Sleumer	species	species	NA	BD	Badas	2022	0	LC	N	Borneo, Malaya, Myanmar, Sumatera, Thailand, Vietnam
1085	Stemonuraceae	Stemonurus	umbellatus	Stemonurus umbellatus	Becc.	species	species	NA	BS	Bukit Sawat	1992	27	LC	N	Borneo, Malaya, Philippines
1086	Stemonuraceae	Stemonurus	umbellatus	Stemonurus umbellatus	Becc.	species	species	NA	BS	Bukit Sawat	2022	20	LC	N	Borneo, Malaya, Philippines
1087	Stemonuraceae	Stemonurus	umbellatus	Stemonurus umbellatus	Becc.	species	species	NA	BD	Badas	1992	16	LC	N	Borneo, Malaya, Philippines
1088	Stemonuraceae	Stemonurus	umbellatus	Stemonurus umbellatus	Becc.	species	species	NA	BD	Badas	2022	8	LC	N	Borneo, Malaya, Philippines
1089	Sterculiaceae	Sterculia	rhynchophylla	Sterculia rhynchophylla	K.Schum	species	species	NA	BS	Bukit Sawat	1992	0	LC	Y	Borneo
1090	Sterculiaceae	Sterculia	rhynchophylla	Sterculia rhynchophylla	K.Schum	species	species	NA	BS	Bukit Sawat	2022	0	LC	Y	Borneo
1091	Sterculiaceae	Sterculia	rhynchophylla	Sterculia rhynchophylla	K.Schum	species	species	NA	BD	Badas	1992	0	LC	Y	Borneo
1092	Sterculiaceae	Sterculia	rhynchophylla	Sterculia rhynchophylla	K.Schum	species	species	NA	BD	Badas	2022	3	LC	Y	Borneo
1093	Tetrameristaceae	Tetramerista	glabra	Tetramerista glabra	Miq.	species	species	NA	BS	Bukit Sawat	1992	0	VU	N	Borneo, Jawa, Malaya, Philippines, Sumatera
1094	Tetrameristaceae	Tetramerista	glabra	Tetramerista glabra	Miq.	species	species	NA	BS	Bukit Sawat	2022	1	VU	N	Borneo, Jawa, Malaya, Philippines, Sumatera
1095	Tetrameristaceae	Tetramerista	glabra	Tetramerista glabra	Miq.	species	species	NA	BD	Badas	1992	0	VU	N	Borneo, Jawa, Malaya, Philippines, Sumatera
1096	Tetrameristaceae	Tetramerista	glabra	Tetramerista glabra	Miq.	species	species	NA	BD	Badas	2022	0	VU	N	Borneo, Jawa, Malaya, Philippines, Sumatera
1097	Thymelaeaceae	Gonystylus	affinis	Gonystylus affinis	Radlk.	species	species	NA	BS	Bukit Sawat	1992	3	VU	N	Borneo, Malaya
1098	Thymelaeaceae	Gonystylus	affinis	Gonystylus affinis	Radlk.	species	species	NA	BS	Bukit Sawat	2022	2	VU	N	Borneo, Malaya
1099	Thymelaeaceae	Gonystylus	affinis	Gonystylus affinis	Radlk.	species	species	NA	BD	Badas	1992	0	VU	N	Borneo, Malaya
1100	Thymelaeaceae	Gonystylus	affinis	Gonystylus affinis	Radlk.	species	species	NA	BD	Badas	2022	0	VU	N	Borneo, Malaya
1101	Thymelaeaceae	Gonystylus	calophylloides	Gonystylus calophylloides	Airy Shaw	species	species	NA	BS	Bukit Sawat	1992	0	NT	Y	Borneo
1102	Thymelaeaceae	Gonystylus	calophylloides	Gonystylus calophylloides	Airy Shaw	species	species	NA	BS	Bukit Sawat	2022	1	NT	Y	Borneo
1103	Thymelaeaceae	Gonystylus	calophylloides	Gonystylus calophylloides	Airy Shaw	species	species	NA	BD	Badas	1992	0	NT	Y	Borneo
1104	Thymelaeaceae	Gonystylus	calophylloides	Gonystylus calophylloides	Airy Shaw	species	species	NA	BD	Badas	2022	0	NT	Y	Borneo
1105	Thymelaeaceae	Gonystylus	cf.	Gonystylus cf. brunnescens	Airy Shaw	species	species	NA	BS	Bukit Sawat	1992	1	NT	N	Borneo, Malaya
1106	Thymelaeaceae	Gonystylus	cf.	Gonystylus cf. brunnescens	Airy Shaw	species	species	NA	BS	Bukit Sawat	2022	0	NT	N	Borneo, Malaya
1107	Thymelaeaceae	Gonystylus	cf.	Gonystylus cf. brunnescens	Airy Shaw	species	species	NA	BD	Badas	1992	0	NT	N	Borneo, Malaya
1108	Thymelaeaceae	Gonystylus	cf.	Gonystylus cf. brunnescens	Airy Shaw	species	species	NA	BD	Badas	2022	0	NT	N	Borneo, Malaya
1109	Thymelaeaceae	Gonystylus	forbesii	Gonystylus forbesii	Gilg	species	species	NA	BS	Bukit Sawat	1992	1	NT	N	Borneo, Sumatera
1110	Thymelaeaceae	Gonystylus	forbesii	Gonystylus forbesii	Gilg	species	species	NA	BS	Bukit Sawat	2022	0	NT	N	Borneo, Sumatera
1111	Thymelaeaceae	Gonystylus	forbesii	Gonystylus forbesii	Gilg	species	species	NA	BD	Badas	1992	0	NT	N	Borneo, Sumatera
1112	Thymelaeaceae	Gonystylus	forbesii	Gonystylus forbesii	Gilg	species	species	NA	BD	Badas	2022	0	NT	N	Borneo, Sumatera
1113	Trigoniaceae	Trigoniastrum	hypoleucum	Trigoniastrum hypoleucum	Miq.	species	species	NA	BS	Bukit Sawat	1992	0	NE	N	Borneo, Malaya, Sumatera, Thailand
1114	Trigoniaceae	Trigoniastrum	hypoleucum	Trigoniastrum hypoleucum	Miq.	species	species	NA	BS	Bukit Sawat	2022	1	NE	N	Borneo, Malaya, Sumatera, Thailand
1115	Trigoniaceae	Trigoniastrum	hypoleucum	Trigoniastrum hypoleucum	Miq.	species	species	NA	BD	Badas	1992	0	NE	N	Borneo, Malaya, Sumatera, Thailand
1116	Trigoniaceae	Trigoniastrum	hypoleucum	Trigoniastrum hypoleucum	Miq.	species	species	NA	BD	Badas	2022	0	NE	N	Borneo, Malaya, Sumatera, Thailand
1117	Indet	Species	1	Species 1	NA	morphospecies	genus/morphospecies	NA	BS	Bukit Sawat	1992	7	NA	NA	NA
1118	Indet	Species	1	Species 1	NA	morphospecies	genus/morphospecies	NA	BS	Bukit Sawat	2022	1	NA	NA	NA
1119	Indet	Species	1	Species 1	NA	morphospecies	genus/morphospecies	NA	BD	Badas	1992	0	NA	NA	NA
1120	Indet	Species	1	Species 1	NA	morphospecies	genus/morphospecies	NA	BD	Badas	2022	0	NA	NA	NA
1121	Indet	Species	2	Species 2	NA	morphospecies	genus/morphospecies	NA	BS	Bukit Sawat	1992	0	NA	NA	NA
1122	Indet	Species	2	Species 2	NA	morphospecies	genus/morphospecies	NA	BS	Bukit Sawat	2022	1	NA	NA	NA
1123	Indet	Species	2	Species 2	NA	morphospecies	genus/morphospecies	NA	BD	Badas	1992	0	NA	NA	NA
1124	Indet	Species	2	Species 2	NA	morphospecies	genus/morphospecies	NA	BD	Badas	2022	0	NA	NA	NA
1125	Indet	Species	3	Species 3	NA	morphospecies	genus/morphospecies	NA	BS	Bukit Sawat	1992	2	NA	NA	NA
1126	Indet	Species	3	Species 3	NA	morphospecies	genus/morphospecies	NA	BS	Bukit Sawat	2022	0	NA	NA	NA
1127	Indet	Species	3	Species 3	NA	morphospecies	genus/morphospecies	NA	BD	Badas	1992	0	NA	NA	NA
1128	Indet	Species	3	Species 3	NA	morphospecies	genus/morphospecies	NA	BD	Badas	2022	1	NA	NA	NA
1129	Indet	Species	4	Species 4	NA	morphospecies	genus/morphospecies	NA	BS	Bukit Sawat	1992	0	NA	NA	NA
1130	Indet	Species	4	Species 4	NA	morphospecies	genus/morphospecies	NA	BS	Bukit Sawat	2022	0	NA	NA	NA
1131	Indet	Species	4	Species 4	NA	morphospecies	genus/morphospecies	NA	BD	Badas	1992	0	NA	NA	NA
1132	Indet	Species	4	Species 4	NA	morphospecies	genus/morphospecies	NA	BD	Badas	2022	2	NA	NA	NA
1133	Indet	Species	5	Species 5	NA	morphospecies	genus/morphospecies	NA	BS	Bukit Sawat	1992	0	NA	NA	NA
1134	Indet	Species	5	Species 5	NA	morphospecies	genus/morphospecies	NA	BS	Bukit Sawat	2022	0	NA	NA	NA
1135	Indet	Species	5	Species 5	NA	morphospecies	genus/morphospecies	NA	BD	Badas	1992	0	NA	NA	NA
1136	Indet	Species	5	Species 5	NA	morphospecies	genus/morphospecies	NA	BD	Badas	2022	4	NA	NA	NA
1137	Indet	Species	6	Species 6	NA	morphospecies	genus/morphospecies	NA	BS	Bukit Sawat	1992	0	NA	NA	NA
1138	Indet	Species	6	Species 6	NA	morphospecies	genus/morphospecies	NA	BS	Bukit Sawat	2022	0	NA	NA	NA
1139	Indet	Species	6	Species 6	NA	morphospecies	genus/morphospecies	NA	BD	Badas	1992	1	NA	NA	NA
1140	Indet	Species	6	Species 6	NA	morphospecies	genus/morphospecies	NA	BD	Badas	2022	0	NA	NA	NA
