# Supplementary material for: Long-term dynamics of tropical heath forests in Brunei Darussalam: forest structure, tree demography and community reassembly over 30 years
Source: Biodivers Data J. 2026 Jun 30;14:e194507. doi: 10.3897/BDJ.14.e194507 (PMC13342929; doi:10.3897/BDJ.14.e194507)
Supplement: Supplementary material 2 — Tree species checklist, metadata and supporting documentation for the Bukit Sawat and Badas permanent heath forest plots (1992 and 2022 censuses) [file bdj-14-e194507-s002.zip › Table 2/Data dictionary.csv]

variable	description	type	units	allowed_values	missing_values	notes
record_id	Unique identifier for each record in the dataset.	integer	none	Positive integers	None	Generated sequentially during conversion to tidy format.
family	Plant family name.	character	none	Valid plant family names or Indet	NA if unavailable	Family names follow updated taxonomic treatment used in the manuscript.
genus	Genus name.	character	none	Valid genus names or Indet	NA if unavailable	Extracted from scientific_name.
specific_epithet	Specific epithet of the taxon.	character	none	Valid specific epithets or NA	NA if unavailable	Extracted from scientific_name where applicable.
scientific_name	Full scientific name of the taxon.	character	none	Scientific names, morphospecies names, or unidentified taxon labels	None	Updated according to current taxonomy used for the manuscript.
taxon_author	Taxonomic authority associated with the scientific name.	character	none	Taxonomic authority text or NA	NA if unavailable	Taken from the original checklist table.
taxon_rank	Taxonomic rank of the record.	character	none	species; morphospecies; unknown	None	Morphospecies assigned where identification was incomplete.
identification_level	Level of taxonomic identification.	character	none	species; genus/morphospecies; unknown	None	Indicates whether identification was to species level, morphospecies level, or unknown.
morphospecies_code	Morphospecies or unidentified taxon code, where applicable.	character	none	Morphospecies code or NA	NA if not applicable	Used for taxa not identified to full species level.
site_code	Study site code.	character	none	BS; BD	None	BS = Bukit Sawat; BD = Badas.
site_name	Full study site name.	character	none	Bukit Sawat; Badas	None	Two permanent heath forest plots in Brunei Darussalam.
census_year	Year of census.	integer	year	1992; 2022	None	Original census and recensus years.
abundance	Number of living trees recorded for the taxon at the site during the census year.	integer	count	Integer >= 0	None; 0 indicates confirmed absence	Living trees with DBH >= 5 cm.
iucn_status	IUCN Red List conservation status.	character	none	EN; VU; NT; LC; NE; NA	NA if unavailable	NA indicates information unavailable, not IUCN Not Evaluated.
endemic_borneo	Bornean endemic status.	character	none	Y; N; NA	NA if unavailable	Y = endemic to Borneo; N = not endemic to Borneo.
distribution_text	Text description of known geographic distribution.	character	none	Free text or NA	NA if unavailable	Compiled from taxonomic and checklist sources.
