# Supplementary material for: Long-term dynamics of tropical heath forests in Brunei Darussalam: forest structure, tree demography and community reassembly over 30 years
Source: Biodivers Data J. 2026 Jun 30;14:e194507. doi: 10.3897/BDJ.14.e194507 (PMC13342929; doi:10.3897/BDJ.14.e194507)
Supplement: Supplementary material 2 — Tree species checklist, metadata and supporting documentation for the Bukit Sawat and Badas permanent heath forest plots (1992 and 2022 censuses) [file bdj-14-e194507-s002.zip › Table 2/README.txt]

BRUNEI HEATH FOREST TREE CENSUS DATASET (1992 to 2022)

Dataset title:
Tree species abundance data from two 0.96 ha permanent heath forest plots (Bukit Sawat and Badas), Brunei Darussalam. 

Description:
This dataset contains species-level abundance data for all living trees with diameter at breast height (DBH) more than or equal to 5 cm recorded during the original 1992 census and the 2022 recensus of two permanent heath forest plots located at Bukit Sawat and Badas, Brunei Darussalam. Stem-level census data used for the calculation of growth, mortality, and recruitment rates are available from the senior corresponding author (RSS) upon reasonable request.

Sampling design:
Two 0.96 ha permanent plots were established in heath forest ecosystems. All living trees with DBH more than or equal to 5 cm were identified to species where possible and enumerated during both census periods.

Taxonomy:
Species names were updated according to current taxonomic references, including Plants of the World Online (POWO, 2026). Voucher specimens identified only to genus or family level were assigned morphospecies codes. Six specimens that could not be identified to family level were recorded as "Indet".

Abundance values:
Abundance represents the number of living trees recorded for each species at each site and census year.

Site codes:
BS = Bukit Sawat
BD = Badas

Census years:
1992 = original census
2022 = recensus

Conservation status:
IUCN conservation categories follow the IUCN Red List (2025):
EN = Endangered
VU = Vulnerable
NT = Near Threatened
LC = Least Concern
NE = Not Evaluated
NA = No Data Value

Endemism:
endemic_borneo = Y indicates species endemic to Borneo.
endemic_borneo = N indicates species not endemic to Borneo.
endemic_borneo = NA indicates species has No Data Value

Missing values:
Blank fields indicate unavailable information.
Abundance values of 0 indicate confirmed absence during a census period.

References:
A Checklist of the Flowering Plants and Gymnosperms of Brunei Darussalam (1996)
Plants of the World Online (POWO, 2026)
IUCN Red List of Threatened Species (2025)
